# Supplementary material for: Differential gene expression in cisplatin-resistant and -sensitive testicular germ cell tumor cell lines
Source: Oncotarget. 2020 Dec 22;11(51):4735–53. doi: 10.18632/oncotarget.27844 (PMC7771712; doi:10.18632/oncotarget.27844)
Supplement: Supplementary file 2 [file oncotarget-11-4735-s002.xlsx]

## Sheet: Supplementary Table 1
Supplementary Table 1: List of genes displaying statistically significant change in expression between the H12.1D and H12.1 TGCT cell lines
SEQ ID	Gene ID	Adjusted p value	p value	Average expression	Regulation	FC = mean (H12.1D)/mean (H12.1)	Description
NM_130786	A1BG	0.0130123	0.00119573	8.3139	Upregulated	2.67453	Homo sapiens alpha-1-B glycoprotein (A1BG), mRNA [NM_130786]
NM_000014	A2M	0.0267747	0.00345694	5.72103	Upregulated	1.59019	Homo sapiens alpha-2-macroglobulin (A2M), mRNA [NM_000014]
NM_001087	AAMP	0.0334688	0.00480194	9.14467	Upregulated	1.56451	Homo sapiens angio-associated, migratory cell protein (AAMP), transcript variant 2, mRNA [NM_001087]
NM_001080395	AATK	5.32001e-06	1.69483e-08	6.58493	Upregulated	7.64	Homo sapiens apoptosis-associated tyrosine kinase (AATK), transcript variant 1, mRNA [NM_001080395]
NM_000663	ABAT	0.00677789	0.000461331	6.75719	Upregulated	4.23689	Homo sapiens 4-aminobutyrate aminotransferase (ABAT), transcript variant 2, mRNA [NM_000663]
NM_005502	ABCA1	0.00255293	0.000113371	6.10104	Downregulated	0.406711	Homo sapiens ATP-binding cassette, sub-family A (ABC1), member 1 (ABCA1), mRNA [NM_005502]
NM_001089	ABCA3	0.00202214	8.10657e-05	6.64613	Upregulated	3.24587	Homo sapiens ATP-binding cassette, sub-family A (ABC1), member 3 (ABCA3), mRNA [NM_001089]
NM_004299	ABCB7	0.0257769	0.00325827	7.88805	Downregulated	0.586434	Homo sapiens ATP-binding cassette, sub-family B (MDR/TAP), member 7 (ABCB7), transcript variant 1, mRNA [NM_004299]
NM_000392	ABCC2	1.86714e-05	1.18228e-07	6.12065	Downregulated	0.291399	Homo sapiens ATP-binding cassette, sub-family C (CFTR/MRP), member 2 (ABCC2), mRNA [NM_000392]
NM_001206673	ABHD12B	0.00940386	0.000718905	6.03519	Downregulated	0.371622	Homo sapiens abhydrolase domain containing 12B (ABHD12B), transcript variant 1, mRNA [NM_001206673]
NM_015407	ABHD14A	0.000189938	3.31449e-06	9.38122	Upregulated	5.04447	Homo sapiens abhydrolase domain containing 14A (ABHD14A), mRNA [NM_015407]
NM_021214	ABHD17C	0.0327514	0.00465095	6.13652	Upregulated	1.66104	Homo sapiens abhydrolase domain containing 17C (ABHD17C), mRNA [NM_021214]
NM_001130088	ABLIM2	0.00164845	6.10166e-05	6.10589	Upregulated	2.28063	Homo sapiens actin binding LIM protein family, member 2 (ABLIM2), transcript variant 7, mRNA [NM_001130088]
NM_021243	ABRACL	0.00322902	0.000157337	10.1923	Downregulated	0.376768	Homo sapiens ABRA C-terminal like (ABRACL), mRNA [NM_021243]
NM_145804	ABTB2	0.0057397	0.000363883	8.80785	Upregulated	2.1748	Homo sapiens ankyrin repeat and BTB (POZ) domain containing 2 (ABTB2), mRNA [NM_145804]
NM_000018	ACADVL	0.0440737	0.00720851	10.2642	Upregulated	2.36258	Homo sapiens acyl-CoA dehydrogenase, very long chain (ACADVL), transcript variant 1, mRNA [NM_000018]
NM_013227	ACAN	0.024175	0.00293647	6.31107	Downregulated	0.388864	Homo sapiens aggrecan (ACAN), transcript variant 2, mRNA [NM_013227]
NM_003500	ACOX2	0.0246068	0.00301998	6.71142	Upregulated	4.56071	Homo sapiens acyl-CoA oxidase 2, branched chain (ACOX2), mRNA [NM_003500]
NM_001142807	ACOXL	0.0222747	0.00262996	6.10624	Downregulated	0.59184	Homo sapiens acyl-CoA oxidase-like (ACOXL), mRNA [NM_001142807]
NM_018677	ACSS2	0.0439569	0.00717563	7.95234	Upregulated	1.91487	Homo sapiens acyl-CoA synthetase short-chain family member 2 (ACSS2), transcript variant 1, mRNA [NM_018677]
NM_001615	ACTG2	0.0234991	0.00282617	6.99624	Downregulated	0.134923	Homo sapiens actin, gamma 2, smooth muscle, enteric (ACTG2), transcript variant 1, mRNA [NM_001615]
ENST00000461125	ACTL6A	0.0424642	0.00677788	9.97845	Downregulated	0.534334	actin-like 6A [Source:HGNC Symbol;Acc:HGNC:24124] [ENST00000461125]
NM_020445	ACTR3B	0.0186968	0.00203426	7.41635	Downregulated	0.560236	Homo sapiens ARP3 actin-related protein 3 homolog B (yeast) (ACTR3B), transcript variant 1, mRNA [NM_020445]
NM_207197	ADAM15	0.0100774	0.00079452	11.9386	Upregulated	3.63414	Homo sapiens ADAM metallopeptidase domain 15 (ADAM15), transcript variant 6, mRNA [NM_207197]
NM_207191	ADAM15	0.0177842	0.00188554	6.55571	Upregulated	2.93121	Homo sapiens ADAM metallopeptidase domain 15 (ADAM15), transcript variant 1, mRNA [NM_207191]
NM_014694	ADAMTSL2	0.00147827	5.19393e-05	6.39049	Downregulated	0.435718	Homo sapiens ADAMTS-like 2 (ADAMTSL2), transcript variant 1, mRNA [NM_014694]
NM_001112	ADARB1	0.0055282	0.000342364	7.5886	Upregulated	4.16105	Homo sapiens adenosine deaminase, RNA-specific, B1 (ADARB1), transcript variant 1, mRNA [NM_001112]
NM_138422	ADAT3	0.00617407	0.000400863	9.83569	Downregulated	0.390954	Homo sapiens adenosine deaminase, tRNA-specific 3 (ADAT3), mRNA [NM_138422]
NM_004036	ADCY3	0.000901928	2.61969e-05	9.29926	Upregulated	3.23449	Homo sapiens adenylate cyclase 3 (ADCY3), mRNA [NM_004036]
NM_017482	ADD2	4.35339e-05	4.53828e-07	7.62279	Downregulated	0.116847	Homo sapiens adducin 2 (beta) (ADD2), transcript variant 2, mRNA [NM_017482]
NM_016824	ADD3	0.01674	0.00174122	7.76619	Downregulated	0.362354	Homo sapiens adducin 3 (gamma) (ADD3), transcript variant 1, mRNA [NM_016824]
NM_014913	ADNP2	0.0305156	0.00421902	6.40168	Downregulated	0.661593	Homo sapiens ADNP homeobox 2 (ADNP2), mRNA [NM_014913]
NM_000683	ADRA2C	0.00093931	2.79016e-05	8.70655	Downregulated	0.114707	Homo sapiens adrenoceptor alpha 2C (ADRA2C), mRNA [NM_000683]
NM_000024	ADRB2	0.00122209	3.96352e-05	6.32572	Upregulated	3.22692	Homo sapiens adrenoceptor beta 2, surface (ADRB2), mRNA [NM_000024]
NM_199165	ADSSL1	0.0287277	0.00387083	6.06122	Upregulated	2.29348	Homo sapiens adenylosuccinate synthase like 1 (ADSSL1), transcript variant 1, mRNA [NM_199165]
NM_001129	AEBP1	0.000144995	2.39205e-06	7.75832	Downregulated	0.122961	Homo sapiens AE binding protein 1 (AEBP1), mRNA [NM_001129]
NM_198969	AES	1.51955e-05	8.91785e-08	10.177	Upregulated	10.726	Homo sapiens amino-terminal enhancer of split (AES), transcript variant 1, mRNA [NM_198969]
NM_001037131	AGAP1	3.71965e-05	3.49672e-07	7.37836	Upregulated	3.14419	Homo sapiens ArfGAP with GTPase domain, ankyrin repeat and PH domain 1 (AGAP1), transcript variant 1, mRNA [NM_001037131]
NM_001136	AGER	0.0128707	0.00117476	6.56285	Downregulated	0.456796	Homo sapiens advanced glycosylation end product-specific receptor (AGER), transcript variant 1, mRNA [NM_001136]
NM_012199	AGO1	0.044961	0.00740555	7.34293	Upregulated	1.46998	Homo sapiens argonaute RISC catalytic component 1 (AGO1), mRNA [NM_012199]
NM_012154	AGO2	0.011559	0.000998801	8.02948	Downregulated	0.574063	Homo sapiens argonaute RISC catalytic component 2 (AGO2), transcript variant 1, mRNA [NM_012154]
NM_020132	AGPAT3	0.00152712	5.44812e-05	7.81979	Upregulated	2.65178	Homo sapiens 1-acylglycerol-3-phosphate O-acyltransferase 3 (AGPAT3), transcript variant 1, mRNA [NM_020132]
NM_003659	AGPS	0.0351656	0.00516215	7.37935	Upregulated	1.93302	Homo sapiens alkylglycerone phosphate synthase (AGPS), mRNA [NM_003659]
NM_198576	AGRN	0.0129424	0.00118822	11.1173	Upregulated	2.02399	Homo sapiens agrin (AGRN), mRNA [NM_198576]
NM_001621	AHR	0.0374577	0.00566928	6.20495	Upregulated	2.05952	Homo sapiens aryl hydrocarbon receptor (AHR), mRNA [NM_001621]
NM_001185095	AIF1L	0.000209222	3.79377e-06	8.33437	Downregulated	0.181262	Homo sapiens allograft inflammatory factor 1-like (AIF1L), transcript variant 3, mRNA [NM_001185095]
NM_032797	AIFM2	0.0247839	0.00306211	7.42438	Upregulated	2.18941	Homo sapiens apoptosis-inducing factor, mitochondrion-associated, 2 (AIFM2), transcript variant 2, mRNA [NM_032797]
AK123993	AK123993	0.00160468	5.87919e-05	7.24365	Downregulated	0.349239	Homo sapiens cDNA FLJ41999 fis, clone SPLEN2029683. [AK123993]
NM_003488	AKAP1	0.000134533	2.08423e-06	10.2035	Downregulated	0.387031	Homo sapiens A kinase (PRKA) anchor protein 1 (AKAP1), transcript variant 1, mRNA [NM_003488]
NM_006738	AKAP13	0.0360651	0.00534637	7.92102	Upregulated	1.82377	Homo sapiens A kinase (PRKA) anchor protein 13 (AKAP13), transcript variant 1, mRNA [NM_006738]
NM_005088	AKAP17A	0.0143623	0.001383	9.59562	Downregulated	0.495729	Homo sapiens A kinase (PRKA) anchor protein 17A (AKAP17A), transcript variant 1, mRNA [NM_005088]
NM_014371	AKAP8L	0.0414338	0.00652062	8.59864	Downregulated	0.445875	Homo sapiens A kinase (PRKA) anchor protein 8-like (AKAP8L), transcript variant 1, mRNA [NM_014371]
NM_005751	AKAP9	0.0229964	0.00274537	7.12748	Upregulated	2.01568	Homo sapiens A kinase (PRKA) anchor protein 9 (AKAP9), transcript variant 2, mRNA [NM_005751]
NM_020642	AKIP1	0.0373241	0.00564328	7.25836	Upregulated	1.79437	Homo sapiens A kinase (PRKA) interacting protein 1 (AKIP1), transcript variant 1, mRNA [NM_020642]
NM_005163	AKT1	0.0178266	0.00189211	8.65836	Upregulated	1.81733	Homo sapiens v-akt murine thymoma viral oncogene homolog 1 (AKT1), transcript variant 1, mRNA [NM_005163]
NM_000031	ALAD	0.0192027	0.00212194	6.18978	Downregulated	0.512063	Homo sapiens aminolevulinate dehydratase (ALAD), mRNA [NM_000031]
NM_002860	ALDH18A1	0.0158968	0.00161669	9.17193	Upregulated	1.65896	Homo sapiens aldehyde dehydrogenase 18 family, member A1 (ALDH18A1), transcript variant 1, mRNA [NM_002860]
NM_000693	ALDH1A3	9.05358e-07	1.1885e-09	7.5423	Upregulated	19.4545	Homo sapiens aldehyde dehydrogenase 1 family, member A3 (ALDH1A3), transcript variant 1, mRNA [NM_000693]
NM_000690	ALDH2	0.021606	0.00251893	9.58191	Downregulated	0.348358	Homo sapiens aldehyde dehydrogenase 2 family (mitochondrial) (ALDH2), transcript variant 1, mRNA [NM_000690]
NM_170740	ALDH5A1	0.0301339	0.00414195	5.80699	Upregulated	1.60713	Homo sapiens aldehyde dehydrogenase 5 family, member A1 (ALDH5A1), transcript variant 1, mRNA [NM_170740]
NM_005165	ALDOC	0.0261423	0.00333088	6.67646	Downregulated	0.349078	Homo sapiens aldolase C, fructose-bisphosphate (ALDOC), mRNA [NM_005165]
NM_013339	ALG6	0.0259708	0.00329097	7.60112	Downregulated	0.527762	Homo sapiens ALG6, alpha-1,3-glucosyltransferase (ALG6), mRNA [NM_013339]
NM_001001655	ALKBH2	0.00224911	9.53638e-05	9.1415	Downregulated	0.53863	Homo sapiens alkB, alkylation repair homolog 2 (E. coli) (ALKBH2), transcript variant 2, mRNA [NM_001001655]
NM_025144	ALPK1	0.029831	0.00407959	5.72086	Upregulated	1.44687	Homo sapiens alpha-kinase 1 (ALPK1), transcript variant 1, mRNA [NM_025144]
NM_000478	ALPL	0.0032751	0.000159835	6.54098	Downregulated	0.440762	Homo sapiens alkaline phosphatase, liver/bone/kidney (ALPL), transcript variant 1, mRNA [NM_000478]
NM_031313	ALPPL2	2.0408e-05	1.38532e-07	8.97793	Downregulated	0.0479225	Homo sapiens alkaline phosphatase, placental-like 2 (ALPPL2), mRNA [NM_031313]
NM_133265	AMOT	0.0126651	0.00114329	7.11407	Downregulated	0.325899	Homo sapiens angiomotin (AMOT), transcript variant 2, mRNA [NM_133265]
NM_000481	AMT	0.00498258	0.000295492	6.81833	Downregulated	0.433581	Homo sapiens aminomethyltransferase (AMT), transcript variant 1, mRNA [NM_000481]
NM_015391	ANAPC13	4.79783e-05	5.14979e-07	8.21899	Upregulated	4.42431	Homo sapiens anaphase promoting complex subunit 13 (ANAPC13), transcript variant 1, mRNA [NM_015391]
NM_020987	ANK3	0.0283007	0.00377853	7.60301	Downregulated	0.43923	Homo sapiens ankyrin 3, node of Ranvier (ankyrin G) (ANK3), transcript variant 1, mRNA [NM_020987]
NM_144698	ANKRD35	0.0013537	4.57094e-05	6.01139	Upregulated	2.19959	Homo sapiens ankyrin repeat domain 35 (ANKRD35), transcript variant 1, mRNA [NM_144698]
NM_181726	ANKRD37	1.55694e-07	8.41591e-11	6.40748	Upregulated	25.0875	Homo sapiens ankyrin repeat domain 37 (ANKRD37), mRNA [NM_181726]
NM_016466	ANKRD39	0.00164845	6.11009e-05	9.92228	Upregulated	2.81928	Homo sapiens ankyrin repeat domain 39 (ANKRD39), mRNA [NM_016466]
NM_173595	ANKRD52	0.00071295	1.9324e-05	10.1236	Upregulated	5.34949	Homo sapiens ankyrin repeat domain 52 (ANKRD52), mRNA [NM_173595]
NM_015245	ANKS1A	0.00132	4.4034e-05	9.15512	Downregulated	0.472407	Homo sapiens ankyrin repeat and sterile alpha motif domain containing 1A (ANKS1A), mRNA [NM_015245]
NM_001278597	ANO2	2.3463e-05	1.64875e-07	7.05436	Downregulated	0.163847	Homo sapiens anoctamin 2, calcium activated chloride channel (ANO2), transcript variant 2, mRNA [NM_001278597]
NM_032208	ANTXR1	0.00566953	0.000356306	6.60344	Upregulated	3.41277	Homo sapiens anthrax toxin receptor 1 (ANTXR1), transcript variant 1, mRNA [NM_032208]
NM_001278688	ANTXRL	0.013713	0.00129929	12.8277	Downregulated	0.440287	Homo sapiens anthrax toxin receptor-like (ANTXRL), mRNA [NM_001278688]
NM_001002857	ANXA2	0.00294536	0.000139074	9.98305	Upregulated	2.46107	Homo sapiens annexin A2 (ANXA2), transcript variant 2, mRNA [NM_001002857]
NR_001562	ANXA2P1	0.00622081	0.000407835	9.66117	Upregulated	2.44727	Homo sapiens annexin A2 pseudogene 1 (ANXA2P1), non-coding RNA [NR_001562]
NM_001153	ANXA4	0.00433154	0.000245175	7.09685	Downregulated	0.388128	Homo sapiens annexin A4 (ANXA4), mRNA [NM_001153]
NM_003916	AP1S2	0.00413079	0.000227373	6.67967	Downregulated	0.394083	Homo sapiens adaptor-related protein complex 1, sigma 2 subunit (AP1S2), transcript variant 2, mRNA [NM_003916]
NM_001039569	AP1S3	5.36594e-05	6.04964e-07	6.58474	Upregulated	4.58575	Homo sapiens adaptor-related protein complex 1, sigma 3 subunit (AP1S3), transcript variant 1, mRNA [NM_001039569]
ENST00000505269	APELA	3.38808e-07	3.66279e-10	6.28819	Downregulated	0.161216	apelin receptor early endogenous ligand [Source:HGNC Symbol;Acc:HGNC:48925] [ENST00000505269]
NM_001297550	APELA	1.86221e-05	1.13602e-07	6.80667	Downregulated	0.109058	Homo sapiens apelin receptor early endogenous ligand (APELA), mRNA [NM_001297550]
NM_031301	APH1B	0.00234349	0.000100456	6.81624	Upregulated	2.61211	Homo sapiens APH1B gamma secretase subunit (APH1B), transcript variant 1, mRNA [NM_031301]
NM_199294	APITD1	0.0294628	0.00401559	7.94792	Downregulated	0.535817	Homo sapiens apoptosis-inducing, TAF9-like domain 1 (APITD1), transcript variant A, mRNA [NM_199294]
NM_001642	APLP2	0.0433583	0.00699971	11.7995	Upregulated	2.15077	Homo sapiens amyloid beta (A4) precursor-like protein 2 (APLP2), transcript variant 1, mRNA [NM_001642]
NM_144772	APOA1BP	0.0151386	0.00149902	10.9293	Upregulated	2.95335	Homo sapiens apolipoprotein A-I binding protein (APOA1BP), mRNA [NM_144772]
NM_001006666	APOBEC3F	2.57538e-05	1.94894e-07	6.25373	Upregulated	3.63527	Homo sapiens apolipoprotein B mRNA editing enzyme, catalytic polypeptide-like 3F (APOBEC3F), transcript variant 2, mRNA [NM_001006666]
NM_001645	APOC1	0.000810477	2.27184e-05	9.60317	Downregulated	0.0576127	Homo sapiens apolipoprotein C-I (APOC1), mRNA [NM_001645]
NM_001302688	APOE	0.0468401	0.00783441	15.2918	Downregulated	0.458033	Homo sapiens apolipoprotein E (APOE), transcript variant 1, mRNA [NM_001302688]
NM_006380	APPBP2	0.000237604	4.66035e-06	7.13551	Upregulated	4.67	Homo sapiens amyloid beta precursor protein (cytoplasmic tail) binding protein 2 (APPBP2), transcript variant 1, mRNA [NM_006380]
NM_198098	AQP1	0.014995	0.00148097	7.43257	Upregulated	25.2245	Homo sapiens aquaporin 1 (Colton blood group) (AQP1), transcript variant 1, mRNA [NM_198098]
ENST00000156471	AQR	0.023891	0.00288906	7.44632	Downregulated	0.546211	aquarius intron-binding spliceosomal factor [Source:HGNC Symbol;Acc:HGNC:29513] [ENST00000156471]
NM_000044	AR	4.27327e-05	4.39528e-07	6.48239	Downregulated	0.196164	Homo sapiens androgen receptor (AR), transcript variant 1, mRNA [NM_000044]
NM_001660	ARF4	0.0156566	0.00158501	11.1755	Upregulated	1.69143	Homo sapiens ADP-ribosylation factor 4 (ARF4), mRNA [NM_001660]
NM_014570	ARFGAP3	0.0303172	0.00417886	7.78958	Upregulated	1.88632	Homo sapiens ADP-ribosylation factor GTPase activating protein 3 (ARFGAP3), transcript variant 1, mRNA [NM_014570]
NM_021226	ARHGAP22	0.000913431	2.68739e-05	8.01875	Upregulated	4.39915	Homo sapiens Rho GTPase activating protein 22 (ARHGAP22), transcript variant 3, mRNA [NM_021226]
NM_014448	ARHGEF16	0.00581755	0.000369718	8.68781	Downregulated	0.2238	Homo sapiens Rho guanine nucleotide exchange factor (GEF) 16 (ARHGEF16), mRNA [NM_014448]
NM_001251962	ARHGEF26	0.0372372	0.00561864	6.1461	Downregulated	0.545106	Homo sapiens Rho guanine nucleotide exchange factor (GEF) 26 (ARHGEF26), transcript variant 1, mRNA [NM_001251962]
NM_032995	ARHGEF4	0.00147827	5.19064e-05	8.27663	Upregulated	3.73408	Homo sapiens Rho guanine nucleotide exchange factor (GEF) 4 (ARHGEF4), transcript variant 2, mRNA [NM_032995]
NM_018071	ARHGEF40	0.0283007	0.00377588	9.364	Upregulated	3.44681	Homo sapiens Rho guanine nucleotide exchange factor (GEF) 40 (ARHGEF40), transcript variant 1, mRNA [NM_018071]
NM_006465	ARID3B	0.000203588	3.63158e-06	11.1377	Downregulated	0.107356	Homo sapiens AT rich interactive domain 3B (BRIGHT-like) (ARID3B), mRNA [NM_006465]
NM_212481	ARID5A	0.03504	0.00513445	6.5742	Upregulated	1.75561	Homo sapiens AT rich interactive domain 5A (MRF1-like) (ARID5A), mRNA [NM_212481]
NM_012106	ARL2BP	0.0114198	0.000982368	8.23731	Upregulated	2.3941	Homo sapiens ADP-ribosylation factor-like 2 binding protein (ARL2BP), mRNA [NM_012106]
NM_001282431	ARL4C	0.000231624	4.43573e-06	9.08079	Upregulated	5.94362	Homo sapiens ADP-ribosylation factor-like 4C (ARL4C), transcript variant 1, mRNA [NM_001282431]
NM_015161	ARL6IP1	0.0114198	0.000982203	7.47895	Downregulated	0.456894	Homo sapiens ADP-ribosylation factor-like 6 interacting protein 1 (ARL6IP1), mRNA [NM_015161]
NM_006407	ARL6IP5	0.0418409	0.00662347	7.65292	Upregulated	2.37343	Homo sapiens ADP-ribosylation factor-like 6 interacting protein 5 (ARL6IP5), mRNA [NM_006407]
NM_025139	ARMC9	0.0113211	0.000965222	7.93731	Upregulated	3.54844	Homo sapiens armadillo repeat containing 9 (ARMC9), transcript variant 2, mRNA [NM_025139]
NM_014862	ARNT2	0.0066514	0.000447639	6.83984	Upregulated	5.7403	Homo sapiens aryl-hydrocarbon receptor nuclear translocator 2 (ARNT2), mRNA [NM_014862]
NM_152862	ARPC2	0.0273226	0.00356776	10.2365	Upregulated	1.81629	Homo sapiens actin related protein 2/3 complex, subunit 2, 34kDa (ARPC2), transcript variant 1, mRNA [NM_152862]
NM_182616	ARPIN	0.0246068	0.00301359	6.53221	Upregulated	2.29217	Homo sapiens actin-related protein 2/3 complex inhibitor (ARPIN), transcript variant 1, mRNA [NM_182616]
NM_152285	ARRDC1	0.0356777	0.00526487	7.29685	Upregulated	1.95411	Homo sapiens arrestin domain containing 1 (ARRDC1), mRNA [NM_152285]
NM_000487	ARSA	0.00236163	0.000101942	9.50345	Upregulated	3.8966	Homo sapiens arylsulfatase A (ARSA), transcript variant 1, mRNA [NM_000487]
NM_001297668	ART5	0.00119002	3.79552e-05	5.88115	Downregulated	0.30354	Homo sapiens ADP-ribosyltransferase 5 (ART5), transcript variant 3, mRNA [NM_001297668]
NM_053017	ART5	0.00106568	3.26699e-05	6.92549	Downregulated	0.205885	Homo sapiens ADP-ribosyltransferase 5 (ART5), transcript variant 1, mRNA [NM_053017]
NM_003887	ASAP2	0.000856533	2.45385e-05	6.52234	Upregulated	2.53408	Homo sapiens ArfGAP with SH3 domain, ankyrin repeat and PH domain 2 (ASAP2), transcript variant 1, mRNA [NM_003887]
NM_001031739	ASB9	0.00533141	0.00032542	5.77869	Downregulated	0.547817	Homo sapiens ankyrin repeat and SOCS box containing 9 (ASB9), transcript variant 1, mRNA [NM_001031739]
NM_181718	ASPHD1	0.000138064	2.18751e-06	8.85599	Upregulated	26.0011	Homo sapiens aspartate beta-hydroxylase domain containing 1 (ASPHD1), mRNA [NM_181718]
NM_018164	ASUN	0.0184969	0.00200824	7.99907	Downregulated	0.461403	Homo sapiens asunder spermatogenesis regulator (ASUN), mRNA [NM_018164]
ENST00000570163	ATF7IP2	0.00363033	0.000185627	6.80688	Upregulated	2.71462	activating transcription factor 7 interacting protein 2 [Source:HGNC Symbol;Acc:HGNC:20397] [ENST00000570163]
NM_024490	ATP10A	4.37185e-05	4.59129e-07	6.26714	Upregulated	3.96758	Homo sapiens ATPase, class V, type 10A (ATP10A), mRNA [NM_024490]
NM_000701	ATP1A1	0.0100082	0.000783873	11.3089	Downregulated	0.433782	Homo sapiens ATPase, Na+/K+ transporting, alpha 1 polypeptide (ATP1A1), transcript variant 1, mRNA [NM_000701]
NM_000702	ATP1A2	0.0380958	0.00580395	6.61053	Downregulated	0.492036	Homo sapiens ATPase, Na+/K+ transporting, alpha 2 polypeptide (ATP1A2), mRNA [NM_000702]
NM_144699	ATP1A4	0.0133655	0.00124056	6.58764	Downregulated	0.471242	Homo sapiens ATPase, Na+/K+ transporting, alpha 4 polypeptide (ATP1A4), transcript variant 1, mRNA [NM_144699]
NM_001679	ATP1B3	0.0144742	0.00140718	12.9995	Downregulated	0.528406	Homo sapiens ATPase, Na+/K+ transporting, beta 3 polypeptide (ATP1B3), mRNA [NM_001679]
NM_006886	ATP5E	0.0312512	0.00436177	14.2549	Upregulated	2.03174	Homo sapiens ATP synthase, H+ transporting, mitochondrial F1 complex, epsilon subunit (ATP5E), mRNA [NM_006886]
NM_018035	ATP5SL	0.0307035	0.00426055	11.0574	Downregulated	0.604658	Homo sapiens ATP5S-like (ATP5SL), transcript variant 4, mRNA [NM_018035]
NM_001183	ATP6AP1	0.00219328	9.13614e-05	10.831	Upregulated	2.24427	Homo sapiens ATPase, H+ transporting, lysosomal accessory protein 1 (ATP6AP1), mRNA [NM_001183]
NM_004691	ATP6V0D1	0.0136675	0.00128654	10.2824	Upregulated	1.90694	Homo sapiens ATPase, H+ transporting, lysosomal 38kDa, V0 subunit d1 (ATP6V0D1), mRNA [NM_004691]
NR_027040	ATP6V0E2-AS1	0.00428874	0.000241097	6.31314	Upregulated	1.94882	Homo sapiens ATP6V0E2 antisense RNA 1 (ATP6V0E2-AS1), long non-coding RNA [NR_027040]
NM_001282224	ATP7A	0.0037051	0.000193325	6.03784	Upregulated	2.1364	Homo sapiens ATPase, Cu++ transporting, alpha polypeptide (ATP7A), transcript variant 2, mRNA [NM_001282224]
NM_000053	ATP7B	0.00271557	0.000124141	8.24297	Upregulated	8.26848	Homo sapiens ATPase, Cu++ transporting, beta polypeptide (ATP7B), transcript variant 1, mRNA [NM_000053]
NM_006045	ATP9A	0.00344078	0.000171375	7.00998	Upregulated	2.66637	Homo sapiens ATPase, class II, type 9A (ATP9A), mRNA [NM_006045]
NM_013236	ATXN10	0.0297352	0.0040642	7.75034	Upregulated	2.16663	Homo sapiens ataxin 10 (ATXN10), transcript variant 1, mRNA [NM_013236]
NM_001698	AUH	0.0216266	0.00252484	7.36415	Downregulated	0.288466	Homo sapiens AU RNA binding protein/enoyl-CoA hydratase (AUH), mRNA [NM_001698]
NM_198433	AURKA	0.0252362	0.00314971	9.5315	Downregulated	0.547887	Homo sapiens aurora kinase A (AURKA), transcript variant 1, mRNA [NM_198433]
NM_015570	AUTS2	0.0250425	0.00311145	9.05405	Downregulated	0.270852	Homo sapiens autism susceptibility candidate 2 (AUTS2), transcript variant 1, mRNA [NM_015570]
NM_015878	AZIN1	0.0245028	0.00299142	9.58939	Downregulated	0.51067	Homo sapiens antizyme inhibitor 1 (AZIN1), transcript variant 1, mRNA [NM_015878]
NM_004048	B2M	0.00791872	0.000566846	9.87834	Upregulated	4.20558	Homo sapiens beta-2-microglobulin (B2M), mRNA [NM_004048]
NM_198540	B3GNT8	0.0413563	0.00649885	6.52889	Upregulated	1.73618	Homo sapiens UDP-GlcNAc:betaGal beta-1,3-N-acetylglucosaminyltransferase 8 (B3GNT8), mRNA [NM_198540]
NM_012104	BACE1	0.00253555	0.000112097	7.30235	Upregulated	4.26815	Homo sapiens beta-site APP-cleaving enzyme 1 (BACE1), transcript variant a, mRNA [NM_012104]
NM_012105	BACE2	0.00220777	9.22318e-05	7.42679	Upregulated	3.99254	Homo sapiens beta-site APP-cleaving enzyme 2 (BACE2), transcript variant a, mRNA [NM_012105]
NM_004322	BAD	0.0237766	0.00287155	8.74618	Upregulated	2.6317	Homo sapiens BCL2-associated agonist of cell death (BAD), transcript variant 1, mRNA [NM_004322]
NM_001294335	BAI2	0.00186044	7.3221e-05	7.41034	Upregulated	6.89458	Homo sapiens brain-specific angiogenesis inhibitor 2 (BAI2), transcript variant 1, mRNA [NM_001294335]
NM_017450	BAIAP2	0.0490552	0.00838673	6.8589	Upregulated	1.75971	Homo sapiens BAI1-associated protein 2 (BAIAP2), transcript variant 1, mRNA [NM_017450]
NR_026857	BAIAP2-AS1	0.0178703	0.00190709	7.19424	Upregulated	2.26146	Homo sapiens BAIAP2 antisense RNA 1 (head to head) (BAIAP2-AS1), long non-coding RNA [NR_026857]
NM_006317	BASP1	0.00234349	0.000100474	11.8532	Downregulated	0.288129	Homo sapiens brain abundant, membrane attached signal protein 1 (BASP1), transcript variant 1, mRNA [NM_006317]
NM_138764	BAX	0.0471792	0.00792268	11.1402	Downregulated	0.53207	Homo sapiens BCL2-associated X protein (BAX), transcript variant sigma, mRNA [NM_138764]
NM_014417	BBC3	0.0366947	0.00548296	9.19586	Downregulated	0.499537	Homo sapiens BCL2 binding component 3 (BBC3), transcript variant 4, mRNA [NM_014417]
NM_033028	BBS4	0.0112646	0.000951623	7.65706	Upregulated	2.60935	Homo sapiens Bardet-Biedl syndrome 4 (BBS4), transcript variant 1, mRNA [NM_033028]
NM_198428	BBS9	0.0487835	0.00833274	6.54035	Downregulated	0.623199	Homo sapiens Bardet-Biedl syndrome 9 (BBS9), transcript variant 2, mRNA [NM_198428]
NM_181708	BCDIN3D	0.0216596	0.00253392	7.43924	Upregulated	1.64535	Homo sapiens BCDIN3 domain containing (BCDIN3D), mRNA [NM_181708]
NM_022893	BCL11A	0.000329431	7.19916e-06	5.99244	Downregulated	0.424224	Homo sapiens B-cell CLL/lymphoma 11A (zinc finger protein) (BCL11A), transcript variant 1, mRNA [NM_022893]
NM_018014	BCL11A	1.73661e-06	3.24326e-09	7.05179	Downregulated	0.0892911	Homo sapiens B-cell CLL/lymphoma 11A (zinc finger protein) (BCL11A), transcript variant 2, mRNA [NM_018014]
NM_001282521	BCL2L12	0.0283945	0.0038042	8.08669	Downregulated	0.487843	Homo sapiens BCL2-like 12 (proline rich) (BCL2L12), transcript variant 12, mRNA [NM_001282521]
NM_138639	BCL2L12	0.0145708	0.00142333	12.9106	Downregulated	0.478389	Homo sapiens BCL2-like 12 (proline rich) (BCL2L12), transcript variant 1, mRNA [NM_138639]
NM_005178	BCL3	0.00844069	0.000621157	8.85816	Upregulated	3.35344	Homo sapiens B-cell CLL/lymphoma 3 (BCL3), mRNA [NM_005178]
NM_021946	BCORL1	0.0195644	0.0021902	7.40369	Downregulated	0.572076	Homo sapiens BCL6 corepressor-like 1 (BCORL1), mRNA [NM_021946]
NM_001159531	BEGAIN	0.00336899	0.000165978	5.9269	Upregulated	2.15656	Homo sapiens brain-enriched guanylate kinase-associated (BEGAIN), transcript variant 1, mRNA [NM_001159531]
NM_001080450	BEND3	0.0119871	0.00105943	7.58924	Downregulated	0.333349	Homo sapiens BEN domain containing 3 (BEND3), mRNA [NM_001080450]
NM_207406	BEND4	1.13046e-06	1.74588e-09	6.73624	Downregulated	0.088976	Homo sapiens BEN domain containing 4 (BEND4), transcript variant 1, mRNA [NM_207406]
NM_024603	BEND5	0.0298698	0.00409182	6.20943	Downregulated	0.60196	Homo sapiens BEN domain containing 5 (BEND5), transcript variant 1, mRNA [NM_024603]
BF346224	BF346224	0.0426466	0.00682016	5.94134	Downregulated	0.627481	602018404F1 NCI_CGAP_Brn67 Homo sapiens cDNA clone IMAGE:4154136 5', mRNA sequence [BF346224]
NM_197966	BID	0.0111035	0.000930297	9.34242	Upregulated	3.54532	Homo sapiens BH3 interacting domain death agonist (BID), transcript variant 1, mRNA [NM_197966]
NM_001197	BIK	0.0247361	0.00304855	6.4893	Downregulated	0.292273	Homo sapiens BCL2-interacting killer (apoptosis-inducing) (BIK), mRNA [NM_001197]
NM_001012271	BIRC5	0.00491194	0.000289188	12.6345	Downregulated	0.585466	Homo sapiens baculoviral IAP repeat containing 5 (BIRC5), transcript variant 3, mRNA [NM_001012271]
NM_000386	BLMH	0.0246605	0.00302991	8.08325	Downregulated	0.437804	Homo sapiens bleomycin hydrolase (BLMH), mRNA [NM_000386]
NM_001487	BLOC1S1	0.0499552	0.0085869	8.15242	Upregulated	1.67284	Homo sapiens biogenesis of lysosomal organelles complex-1, subunit 1 (BLOC1S1), transcript variant 1, mRNA [NM_001487]
NM_001719	BMP7	0.00426949	0.000238036	7.50108	Downregulated	0.19038	Homo sapiens bone morphogenetic protein 7 (BMP7), mRNA [NM_001719]
NM_004329	BMPR1A	0.00240211	0.000104803	7.05607	Downregulated	0.456953	Homo sapiens bone morphogenetic protein receptor, type IA (BMPR1A), mRNA [NM_004329]
NM_004052	BNIP3	0.00162992	6.00366e-05	10.4599	Downregulated	0.406151	Homo sapiens BCL2/adenovirus E1B 19kDa interacting protein 3 (BNIP3), mRNA [NM_004052]
NM_138369	BOD1	0.028944	0.00391374	9.1095	Downregulated	0.574297	Homo sapiens biorientation of chromosomes in cell division 1 (BOD1), transcript variant 1, mRNA [NM_138369]
NR_045637	BOLA3-AS1	0.0133346	0.00123461	6.66845	Upregulated	2.09798	Homo sapiens BOLA3 antisense RNA 1 (head to head) (BOLA3-AS1), transcript variant 3, long non-coding RNA [NR_045637]
NM_024808	BORA	0.00115248	3.58649e-05	6.95061	Downregulated	0.459665	Homo sapiens bora, aurora kinase A activator (BORA), transcript variant 1, mRNA [NM_024808]
NM_004332	BPHL	0.00273366	0.000125812	8.12829	Upregulated	1.99752	Homo sapiens biphenyl hydrolase-like (serine hydrolase) (BPHL), transcript variant 1, mRNA [NM_004332]
NM_006085	BPNT1	0.0374306	0.00566229	7.05507	Upregulated	1.735	Homo sapiens 3'(2'), 5'-bisphosphate nucleotidase 1 (BPNT1), transcript variant 1, mRNA [NM_006085]
NM_007300	BRCA1	0.0281218	0.00373801	6.59546	Downregulated	0.603481	Homo sapiens breast cancer 1, early onset (BRCA1), transcript variant 2, mRNA [NM_007300]
NM_014577	BRD1	0.00223286	9.43148e-05	8.16545	Downregulated	0.308906	Homo sapiens bromodomain containing 1 (BRD1), mRNA [NM_014577]
NM_001519	BRF1	0.0381908	0.00582293	10.2761	Upregulated	1.95618	Homo sapiens BRF1, RNA polymerase III transcription initiation factor 90 kDa subunit (BRF1), transcript variant 1, mRNA [NM_001519]
NM_018045	BSDC1	0.0245539	0.00300335	9.3806	Upregulated	1.80545	Homo sapiens BSD domain containing 1 (BSDC1), transcript variant 2, mRNA [NM_018045]
NM_004335	BST2	0.00158933	5.79276e-05	8.20584	Upregulated	18.1291	Homo sapiens bone marrow stromal cell antigen 2 (BST2), mRNA [NM_004335]
NM_025238	BTBD1	0.00607924	0.000389165	8.19021	Upregulated	2.30704	Homo sapiens BTB (POZ) domain containing 1 (BTBD1), transcript variant 1, mRNA [NM_025238]
NM_052893	BTBD9	0.00767848	0.000541409	7.35542	Upregulated	2.84092	Homo sapiens BTB (POZ) domain containing 9 (BTBD9), transcript variant 1, mRNA [NM_052893]
BU535024	BU535024	0.0335809	0.00483078	7.72211	Downregulated	0.480157	AGENCOURT_10185273 NIH_MGC_126 Homo sapiens cDNA clone IMAGE:6562423 5', mRNA sequence [BU535024]
NM_004336	BUB1	0.00699919	0.000478323	8.78602	Downregulated	0.457645	Homo sapiens BUB1 mitotic checkpoint serine/threonine kinase (BUB1), transcript variant 1, mRNA [NM_004336]
NM_001007793	BUB3	0.0437634	0.00711512	8.01593	Downregulated	0.596184	Homo sapiens BUB3 mitotic checkpoint protein (BUB3), transcript variant 2, mRNA [NM_001007793]
NM_032725	BUD13	0.0159918	0.00163375	8.25818	Downregulated	0.469473	Homo sapiens BUD13 homolog (S. cerevisiae) (BUD13), transcript variant 1, mRNA [NM_032725]
BX095413	BX095413	0.0236576	0.00284988	7.36965	Upregulated	1.92331	BX095413 NCI_CGAP_Kid3 Homo sapiens cDNA clone IMAGp998P233802, mRNA sequence [BX095413]
NM_007021	C10orf10	0.00962002	0.00074063	7.17808	Downregulated	0.286658	Homo sapiens chromosome 10 open reading frame 10 (C10orf10), mRNA [NM_007021]
NM_021830	C10orf2	0.021606	0.00251931	6.43665	Downregulated	0.641341	Homo sapiens chromosome 10 open reading frame 2 (C10orf2), transcript variant 1, mRNA [NM_021830]
NM_144591	C10orf32	0.000220717	4.10654e-06	7.00034	Upregulated	3.13555	Homo sapiens chromosome 10 open reading frame 32 (C10orf32), transcript variant 2, mRNA [NM_144591]
NM_022153	C10orf54	0.00429489	0.000241774	7.16402	Upregulated	5.41615	Homo sapiens chromosome 10 open reading frame 54 (C10orf54), mRNA [NM_022153]
NM_022338	C11orf24	0.0107513	0.000891649	10.017	Upregulated	1.65715	Homo sapiens chromosome 11 open reading frame 24 (C11orf24), transcript variant 1, mRNA [NM_022338]
NM_016401	C11orf73	0.0377094	0.00572193	10.6771	Downregulated	0.575866	Homo sapiens chromosome 11 open reading frame 73 (C11orf73), transcript variant 1, mRNA [NM_016401]
NM_001145033	C11orf96	1.55694e-07	6.31471e-11	7.97915	Downregulated	0.0159913	Homo sapiens chromosome 11 open reading frame 96 (C11orf96), mRNA [NM_001145033]
NM_152318	C12orf45	0.00412006	0.000224683	8.66892	Downregulated	0.32977	Homo sapiens chromosome 12 open reading frame 45 (C12orf45), mRNA [NM_152318]
NM_020375	C12orf5	0.0343636	0.00498869	7.1476	Downregulated	0.461881	Homo sapiens chromosome 12 open reading frame 5 (C12orf5), mRNA [NM_020375]
NM_175874	C12orf60	0.0217074	0.00254287	6.04568	Downregulated	0.592424	Homo sapiens chromosome 12 open reading frame 60 (C12orf60), mRNA [NM_175874]
NM_024952	C14orf159	0.0117124	0.0010202	7.22346	Upregulated	1.8167	Homo sapiens chromosome 14 open reading frame 159 (C14orf159), transcript variant 3, mRNA [NM_024952]
NM_015492	C15orf39	0.0183271	0.00197706	10.4198	Upregulated	2.50376	Homo sapiens chromosome 15 open reading frame 39 (C15orf39), mRNA [NM_015492]
NM_144597	C15orf40	0.0136882	0.00129287	7.61726	Upregulated	1.90229	Homo sapiens chromosome 15 open reading frame 40 (C15orf40), transcript variant 1, mRNA [NM_144597]
NM_052849	C15orf57	0.0242387	0.00294795	6.59589	Upregulated	1.83785	Homo sapiens chromosome 15 open reading frame 57 (C15orf57), transcript variant 2, mRNA [NM_052849]
NM_001039614	C15orf59	0.0194788	0.00217802	7.14656	Upregulated	2.98849	Homo sapiens chromosome 15 open reading frame 59 (C15orf59), transcript variant 1, mRNA [NM_001039614]
NM_001143936	C15orf61	0.0468401	0.00783286	7.94317	Upregulated	1.99187	Homo sapiens chromosome 15 open reading frame 61 (C15orf61), mRNA [NM_001143936]
NM_032366	C16orf13	0.0144073	0.00139178	10.9111	Upregulated	2.11541	Homo sapiens chromosome 16 open reading frame 13 (C16orf13), transcript variant 1, mRNA [NM_032366]
NM_174893	C17orf49	0.00174452	6.56048e-05	9.64328	Downregulated	0.437591	Homo sapiens chromosome 17 open reading frame 49 (C17orf49), transcript variant 2, mRNA [NM_174893]
NM_181655	C17orf58	0.0162776	0.00167944	6.48746	Downregulated	0.465225	Homo sapiens chromosome 17 open reading frame 58 (C17orf58), transcript variant 1, mRNA [NM_181655]
NM_001288770	C17orf80	0.00532346	0.000324341	7.72631	Downregulated	0.442804	Homo sapiens chromosome 17 open reading frame 80 (C17orf80), transcript variant 4, mRNA [NM_001288770]
NM_001086521	C17orf89	0.0299357	0.00410344	11.7171	Upregulated	2.55199	Homo sapiens chromosome 17 open reading frame 89 (C17orf89), mRNA [NM_001086521]
NM_001130677	C17orf96	0.00826523	0.000603138	8.994	Downregulated	0.253356	Homo sapiens chromosome 17 open reading frame 96 (C17orf96), mRNA [NM_001130677]
NM_031448	C19orf12	3.18217e-06	7.89001e-09	7.02911	Upregulated	6.34363	Homo sapiens chromosome 19 open reading frame 12 (C19orf12), transcript variant 2, mRNA [NM_031448]
NM_001256046	C19orf12	0.00212429	8.77602e-05	6.40525	Upregulated	3.65436	Homo sapiens chromosome 19 open reading frame 12 (C19orf12), transcript variant 3, mRNA [NM_001256046]
NM_033520	C19orf33	0.0092683	0.000701385	7.69019	Upregulated	5.56575	Homo sapiens chromosome 19 open reading frame 33 (C19orf33), mRNA [NM_033520]
NM_018186	C1orf112	0.0191897	0.0021178	8.96549	Downregulated	0.551886	Homo sapiens chromosome 1 open reading frame 112 (C1orf112), mRNA [NM_018186]
NM_198446	C1orf122	0.03504	0.00513559	11.3072	Upregulated	1.54982	Homo sapiens chromosome 1 open reading frame 122 (C1orf122), transcript variant 1, mRNA [NM_198446]
NM_207356	C1orf174	0.0433583	0.00700927	10.0361	Downregulated	0.659987	Homo sapiens chromosome 1 open reading frame 174 (C1orf174), mRNA [NM_207356]
NM_032800	C1orf198	0.00322902	0.000157147	12.1294	Upregulated	2.69958	Homo sapiens chromosome 1 open reading frame 198 (C1orf198), transcript variant 1, mRNA [NM_032800]
NM_001242659	C1orf233	0.00427501	0.000239005	8.52871	Downregulated	0.190618	Homo sapiens chromosome 1 open reading frame 233 (C1orf233), mRNA [NM_001242659]
NM_001024594	C1orf53	0.000223495	4.19377e-06	7.55429	Upregulated	3.83263	Homo sapiens chromosome 1 open reading frame 53 (C1orf53), mRNA [NM_001024594]
NM_024579	C1orf54	0.0133473	0.00123682	7.20412	Downregulated	0.457019	Homo sapiens chromosome 1 open reading frame 54 (C1orf54), transcript variant 3, mRNA [NM_024579]
NM_017860	C1orf56	0.024175	0.00293621	8.06014	Upregulated	1.46177	Homo sapiens chromosome 1 open reading frame 56 (C1orf56), mRNA [NM_017860]
NM_001733	C1R	0.0470533	0.00788098	8.32754	Upregulated	7.99694	Homo sapiens complement component 1, r subcomponent (C1R), mRNA [NM_001733]
NM_080739	C20orf141	0.0360651	0.0053471	9.47589	Downregulated	0.432431	Homo sapiens chromosome 20 open reading frame 141 (C20orf141), transcript variant 1, mRNA [NM_080739]
NM_014807	C2CD2L	0.0138153	0.00131112	7.81821	Upregulated	2.66427	Homo sapiens C2CD2-like (C2CD2L), transcript variant 1, mRNA [NM_014807]
NM_001136263	C2CD4C	0.0234991	0.00282715	9.42613	Downregulated	0.11527	Homo sapiens C2 calcium-dependent domain containing 4C (C2CD4C), mRNA [NM_001136263]
NM_014802	C2CD5	0.00212429	8.77078e-05	7.96803	Downregulated	0.364325	Homo sapiens C2 calcium-dependent domain containing 5 (C2CD5), transcript variant 6, mRNA [NM_014802]
NM_024520	C2orf47	0.0402358	0.00627616	8.86381	Upregulated	1.87435	Homo sapiens chromosome 2 open reading frame 47 (C2orf47), mRNA [NM_024520]
NM_001013649	C2orf68	0.0177842	0.00188496	6.36954	Upregulated	2.71108	Homo sapiens chromosome 2 open reading frame 68 (C2orf68), mRNA [NM_001013649]
NM_020685	C3orf14	0.0102123	0.000819961	7.24642	Downregulated	0.446496	Homo sapiens chromosome 3 open reading frame 14 (C3orf14), transcript variant 1, mRNA [NM_020685]
NM_016210	C3orf18	0.00565407	0.000354526	7.19588	Upregulated	2.53739	Homo sapiens chromosome 3 open reading frame 18 (C3orf18), transcript variant 1, mRNA [NM_016210]
NM_020199	C5orf15	0.0438275	0.00713324	8.12138	Upregulated	1.72687	Homo sapiens chromosome 5 open reading frame 15 (C5orf15), mRNA [NM_020199]
NM_001135586	C5orf24	0.00952571	0.000730427	6.34159	Upregulated	2.5642	Homo sapiens chromosome 5 open reading frame 24 (C5orf24), transcript variant 1, mRNA [NM_001135586]
NM_178508	C6orf1	0.0300143	0.00412321	10.2565	Upregulated	2.38251	Homo sapiens chromosome 6 open reading frame 1 (C6orf1), transcript variant 1, mRNA [NM_178508]
NM_024573	C6orf211	0.0258166	0.00326944	7.40718	Downregulated	0.385429	Homo sapiens chromosome 6 open reading frame 211 (C6orf211), transcript variant 1, mRNA [NM_024573]
NM_000067	CA2	0.00285825	0.000133563	7.74605	Downregulated	0.118371	Homo sapiens carbonic anhydrase II (CA2), transcript variant 1, mRNA [NM_000067]
NR_026551	CA5BP1	0.0429018	0.00687754	6.2714	Downregulated	0.669731	Homo sapiens carbonic anhydrase VB pseudogene 1 (CA5BP1), non-coding RNA [NR_026551]
NM_001005505	CACNA2D2	0.00261272	0.000117219	7.47927	Downregulated	0.240422	Homo sapiens calcium channel, voltage-dependent, alpha 2/delta subunit 2 (CACNA2D2), transcript variant 1, mRNA [NM_001005505]
NM_014412	CACYBP	0.00636194	0.000423474	8.62583	Downregulated	0.550108	Homo sapiens calcyclin binding protein (CACYBP), transcript variant 1, mRNA [NM_014412]
NM_001301043	CADM1	0.00147014	5.13131e-05	9.14094	Upregulated	4.31483	Homo sapiens cell adhesion molecule 1 (CADM1), transcript variant 3, mRNA [NM_001301043]
NM_001129742	CALHM3	0.0304855	0.00420912	5.88159	Downregulated	0.57578	Homo sapiens calcium homeostasis modulator 3 (CALHM3), mRNA [NM_001129742]
ENST00000545606	CAND1	0.00522405	0.000313847	6.92359	Upregulated	2.04851	cullin-associated and neddylation-dissociated 1 [Source:HGNC Symbol;Acc:HGNC:30688] [ENST00000545606]
NM_012298	CAND2	0.00559267	0.00034938	7.8017	Upregulated	2.346	Homo sapiens cullin-associated and neddylation-dissociated 2 (putative) (CAND2), transcript variant 2, mRNA [NM_012298]
NM_001042476	CARHSP1	0.0095549	0.000734879	9.68064	Downregulated	0.458254	Homo sapiens calcium regulated heat stable protein 1, 24kDa (CARHSP1), transcript variant 2, mRNA [NM_001042476]
NM_024537	CARS2	0.0355443	0.0052342	11.2968	Upregulated	1.61404	Homo sapiens cysteinyl-tRNA synthetase 2, mitochondrial (putative) (CARS2), mRNA [NM_024537]
NM_138423	CASC4	8.97748e-05	1.16465e-06	7.21234	Upregulated	3.42267	Homo sapiens cancer susceptibility candidate 4 (CASC4), transcript variant 1, mRNA [NM_138423]
NM_033338	CASP7	0.00962177	0.000741508	7.73707	Upregulated	2.63365	Homo sapiens caspase 7, apoptosis-related cysteine peptidase (CASP7), transcript variant d, mRNA [NM_033338]
NM_000071	CBS	0.0133946	0.0012443	12.5176	Downregulated	0.210095	Homo sapiens cystathionine-beta-synthase (CBS), transcript variant 1, mRNA [NM_000071]
NM_001024916	CBWD5	0.0437634	0.00711508	8.75435	Downregulated	0.62491	Homo sapiens COBW domain containing 5 (CBWD5), transcript variant 1, mRNA [NM_001024916]
NM_006807	CBX1	0.0345208	0.0050208	9.68302	Downregulated	0.604015	Homo sapiens chromobox homolog 1 (CBX1), transcript variant 1, mRNA [NM_006807]
NM_005189	CBX2	0.00120216	3.86176e-05	10.5009	Downregulated	0.125921	Homo sapiens chromobox homolog 2 (CBX2), transcript variant 1, mRNA [NM_005189]
ENST00000407418	CBX6	7.74275e-06	3.58737e-08	9.21157	Upregulated	12.1986	chromobox homolog 6 [Source:HGNC Symbol;Acc:HGNC:1556] [ENST00000407418]
NM_174923	CCDC107	0.0305334	0.00422988	8.28178	Upregulated	2.10069	Homo sapiens coiled-coil domain containing 107 (CCDC107), transcript variant A, mRNA [NM_174923]
NM_199287	CCDC137	0.00100992	3.06487e-05	9.75447	Downregulated	0.473615	Homo sapiens coiled-coil domain containing 137 (CCDC137), mRNA [NM_199287]
NM_024296	CCDC28B	0.0257769	0.00325863	7.01347	Upregulated	2.40462	Homo sapiens coiled-coil domain containing 28B (CCDC28B), transcript variant 2, mRNA [NM_024296]
NM_031455	CCDC3	0.00673787	0.000457342	6.59904	Downregulated	0.250881	Homo sapiens coiled-coil domain containing 3 (CCDC3), transcript variant 1, mRNA [NM_031455]
NM_178335	CCDC50	0.00940386	0.000718709	7.21934	Downregulated	0.405122	Homo sapiens coiled-coil domain containing 50 (CCDC50), transcript variant 2, mRNA [NM_178335]
NM_001017928	CCDC58	0.0314718	0.00441541	7.52565	Downregulated	0.516519	Homo sapiens coiled-coil domain containing 58 (CCDC58), mRNA [NM_001017928]
NM_207310	CCDC74B	0.0432138	0.00695426	6.98608	Upregulated	3.6152	Homo sapiens coiled-coil domain containing 74B (CCDC74B), transcript variant 1, mRNA [NM_207310]
NM_032358	CCDC77	0.00119002	3.80156e-05	8.62928	Downregulated	0.288429	Homo sapiens coiled-coil domain containing 77 (CCDC77), transcript variant 1, mRNA [NM_032358]
NM_001144995	CCDC85C	0.02066	0.00235795	9.79362	Upregulated	1.91693	Homo sapiens coiled-coil domain containing 85C (CCDC85C), mRNA [NM_001144995]
NM_006072	CCL26	0.00332804	0.000163446	6.2865	Downregulated	0.446868	Homo sapiens chemokine (C-C motif) ligand 26 (CCL26), mRNA [NM_006072]
NM_001237	CCNA2	0.00202214	8.14418e-05	7.75917	Downregulated	0.45478	Homo sapiens cyclin A2 (CCNA2), mRNA [NM_001237]
NM_182852	CCNB1IP1	0.00093931	2.79254e-05	9.83037	Downregulated	0.258303	Homo sapiens cyclin B1 interacting protein 1, E3 ubiquitin protein ligase (CCNB1IP1), transcript variant 4, mRNA [NM_182852]
NM_001759	CCND2	0.0105444	0.00086635	9.6056	Upregulated	23.6732	Homo sapiens cyclin D2 (CCND2), mRNA [NM_001759]
NM_001238	CCNE1	4.06161e-05	4.07729e-07	11.6259	Upregulated	5.72401	Homo sapiens cyclin E1 (CCNE1), mRNA [NM_001238]
NM_133493	CD109	0.0279376	0.00368603	5.72736	Downregulated	0.512208	Homo sapiens CD109 molecule (CD109), transcript variant 1, mRNA [NM_133493]
NM_004357	CD151	0.00532311	0.000323908	13.0177	Upregulated	2.01625	Homo sapiens CD151 molecule (Raph blood group) (CD151), transcript variant 1, mRNA [NM_004357]
NM_013230	CD24	0.000142835	2.30771e-06	11.604	Downregulated	0.0915318	Homo sapiens CD24 molecule (CD24), transcript variant 1, mRNA [NM_013230]
NM_014880	CD302	0.0108469	0.000902094	5.97397	Upregulated	2.15651	Homo sapiens CD302 molecule (CD302), transcript variant 1, mRNA [NM_014880]
NM_000574	CD55	0.00768455	0.000542963	7.44605	Upregulated	3.66302	Homo sapiens CD55 molecule, decay accelerating factor for complement (Cromer blood group) (CD55), transcript variant 1, mRNA [NM_000574]
NM_001252	CD70	3.71965e-05	3.42898e-07	6.35958	Downregulated	0.137865	Homo sapiens CD70 molecule (CD70), mRNA [NM_001252]
NM_002231	CD82	0.0295442	0.00403124	7.00277	Upregulated	3.41428	Homo sapiens CD82 molecule (CD82), transcript variant 1, mRNA [NM_002231]
NM_001769	CD9	3.12227e-05	2.6039e-07	9.25797	Downregulated	0.166176	Homo sapiens CD9 molecule (CD9), mRNA [NM_001769]
NM_001789	CDC25A	0.0147727	0.00145331	8.30204	Downregulated	0.26712	Homo sapiens cell division cycle 25A (CDC25A), transcript variant 1, mRNA [NM_001789]
NM_152243	CDC42EP1	0.00174518	6.57643e-05	10.9902	Upregulated	3.57623	Homo sapiens CDC42 effector protein (Rho GTPase binding) 1 (CDC42EP1), mRNA [NM_152243]
NM_006779	CDC42EP2	0.0126761	0.00114701	7.61854	Upregulated	4.51373	Homo sapiens CDC42 effector protein (Rho GTPase binding) 2 (CDC42EP2), mRNA [NM_006779]
NM_003503	CDC7	0.0470533	0.00787991	7.65448	Downregulated	0.477495	Homo sapiens cell division cycle 7 (CDC7), transcript variant 1, mRNA [NM_003503]
NM_031299	CDCA3	0.00237145	0.000102549	9.84654	Downregulated	0.450503	Homo sapiens cell division cycle associated 3 (CDCA3), transcript variant 1, mRNA [NM_031299]
NM_031942	CDCA7	2.95567e-05	2.35084e-07	7.65648	Downregulated	0.257615	Homo sapiens cell division cycle associated 7 (CDCA7), transcript variant 1, mRNA [NM_031942]
NM_004360	CDH1	0.000469909	1.10674e-05	8.70293	Downregulated	0.061195	Homo sapiens cadherin 1, type 1, E-cadherin (epithelial) (CDH1), mRNA [NM_004360]
NM_001797	CDH11	0.00346842	0.000173287	5.84169	Upregulated	3.41313	Homo sapiens cadherin 11, type 2, OB-cadherin (osteoblast) (CDH11), mRNA [NM_001797]
NM_001792	CDH2	0.00700457	0.000479231	8.26241	Upregulated	7.0296	Homo sapiens cadherin 2, type 1, N-cadherin (neuronal) (CDH2), mRNA [NM_001792]
NM_001793	CDH3	1.09806e-05	5.42671e-08	8.55326	Downregulated	0.0951094	Homo sapiens cadherin 3, type 1, P-cadherin (placental) (CDH3), mRNA [NM_001793]
NM_001039803	CDK20	0.00509417	0.000304035	7.10813	Upregulated	2.67415	Homo sapiens cyclin-dependent kinase 20 (CDK20), transcript variant 3, mRNA [NM_001039803]
NM_016408	CDK5RAP1	0.0128669	0.00117342	9.99629	Downregulated	0.597784	Homo sapiens CDK5 regulatory subunit associated protein 1 (CDK5RAP1), transcript variant 1, mRNA [NM_016408]
NM_078467	CDKN1A	0.000254483	5.18791e-06	6.0041	Upregulated	2.879	Homo sapiens cyclin-dependent kinase inhibitor 1A (p21, Cip1) (CDKN1A), transcript variant 2, mRNA [NM_078467]
NM_000076	CDKN1C	7.36075e-05	9.09437e-07	8.50744	Downregulated	0.110866	Homo sapiens cyclin-dependent kinase inhibitor 1C (p57, Kip2) (CDKN1C), transcript variant 1, mRNA [NM_000076]
NM_058197	CDKN2A	0.0125281	0.00112801	8.92441	Upregulated	8.15692	Homo sapiens cyclin-dependent kinase inhibitor 2A (CDKN2A), transcript variant 3, mRNA [NM_058197]
NM_005192	CDKN3	0.0260745	0.0033182	7.14896	Downregulated	0.440118	Homo sapiens cyclin-dependent kinase inhibitor 3 (CDKN3), transcript variant 1, mRNA [NM_005192]
NM_016952	CDON	0.0301761	0.00415009	5.84113	Downregulated	0.50809	Homo sapiens cell adhesion associated, oncogene regulated (CDON), transcript variant 2, mRNA [NM_016952]
NM_030928	CDT1	0.0210546	0.00242574	10.6186	Downregulated	0.453154	Homo sapiens chromatin licensing and DNA replication factor 1 (CDT1), mRNA [NM_030928]
NM_004824	CDYL	0.00158933	5.7916e-05	6.80112	Downregulated	0.46276	Homo sapiens chromodomain protein, Y-like (CDYL), transcript variant 1, mRNA [NM_004824]
ENST00000570137	CDYL2	0.000279464	5.85601e-06	5.79968	Upregulated	2.53447	chromodomain protein, Y-like 2 [Source:HGNC Symbol;Acc:HGNC:23030] [ENST00000570137]
NM_001282225	CECR1	4.91816e-05	5.3549e-07	6.85195	Downregulated	0.199181	Homo sapiens cat eye syndrome chromosome region, candidate 1 (CECR1), transcript variant 3, mRNA [NM_001282225]
NM_001290047	CECR2	0.0030304	0.000144672	6.39079	Downregulated	0.260767	Homo sapiens cat eye syndrome chromosome region, candidate 2 (CECR2), transcript variant 1, mRNA [NM_001290047]
NM_001172684	CELF6	0.0456525	0.00757165	6.50509	Upregulated	2.14589	Homo sapiens CUGBP, Elav-like family member 6 (CELF6), transcript variant 2, mRNA [NM_001172684]
NM_022909	CENPH	0.00767848	0.000541941	7.42536	Downregulated	0.388893	Homo sapiens centromere protein H (CENPH), mRNA [NM_022909]
NM_018451	CENPJ	0.000209222	3.7967e-06	7.77164	Downregulated	0.265413	Homo sapiens centromere protein J (CENPJ), transcript variant 1, mRNA [NM_018451]
NM_001100624	CENPN	0.0314633	0.00440972	8.5277	Downregulated	0.549443	Homo sapiens centromere protein N (CENPN), transcript variant 2, mRNA [NM_001100624]
NM_024629	CENPU	0.012493	0.00112094	8.53279	Downregulated	0.329716	Homo sapiens centromere protein U (CENPU), transcript variant 1, mRNA [NM_024629]
NM_015005	CEP170B	0.0260745	0.00331766	10.6397	Upregulated	2.0794	Homo sapiens centrosomal protein 170B (CEP170B), transcript variant 2, mRNA [NM_015005]
NM_018140	CEP72	0.00669582	0.000452938	7.54487	Downregulated	0.443209	Homo sapiens centrosomal protein 72kDa (CEP72), mRNA [NM_018140]
NM_016174	CERCAM	0.013867	0.00132019	7.51432	Upregulated	3.52791	Homo sapiens cerebral endothelial cell adhesion molecule (CERCAM), transcript variant 1, mRNA [NM_016174]
NM_198207	CERS1	0.00991014	0.000771384	9.02943	Downregulated	0.16225	Homo sapiens ceramide synthase 1 (CERS1), transcript variant 2, mRNA [NM_198207]
NM_003869	CES2	0.024402	0.00297346	6.34452	Upregulated	1.62517	Homo sapiens carboxylesterase 2 (CES2), transcript variant 1, mRNA [NM_003869]
NM_080667	CFAP36	0.00427501	0.000238866	9.016	Upregulated	3.25562	Homo sapiens cilia and flagella associated protein 36 (CFAP36), transcript variant 2, mRNA [NM_080667]
NM_001282761	CFAP36	0.00120396	3.87686e-05	7.38453	Upregulated	3.00749	Homo sapiens cilia and flagella associated protein 36 (CFAP36), transcript variant 1, mRNA [NM_001282761]
NM_021914	CFL2	0.0132411	0.00122084	6.70897	Upregulated	2.09444	Homo sapiens cofilin 2 (muscle) (CFL2), transcript variant 1, mRNA [NM_021914]
NM_019052	CCHCR1	0.0433034	0.00697536	7.21179	Downregulated	0.536818	Homo sapiens coiled-coil alpha-helical rod protein 1 (CCHCR1), transcript variant 3, mRNA [NM_019052]
NM_006384	CIB1	0.0209798	0.00241389	9.06067	Upregulated	2.21266	Homo sapiens calcium and integrin binding 1 (calmyrin) (CIB1), transcript variant b, mRNA [NM_006384]
NM_032830	CIRH1A	0.0109856	0.000917874	9.49738	Downregulated	0.451626	Homo sapiens cirrhosis, autosomal recessive 1A (cirhin) (CIRH1A), mRNA [NM_032830]
NM_001008388	CISD2	0.00234349	0.000100678	7.13587	Upregulated	2.12312	Homo sapiens CDGSH iron sulfur domain 2 (CISD2), mRNA [NM_001008388]
NM_133467	CITED4	0.000786761	2.16891e-05	10.1233	Downregulated	0.0482115	Homo sapiens Cbp/p300-interacting transactivator, with Glu/Asp-rich carboxy-terminal domain, 4 (CITED4), mRNA [NM_133467]
NM_006825	CKAP4	0.00632659	0.000420144	10.1214	Upregulated	3.52677	Homo sapiens cytoskeleton-associated protein 4 (CKAP4), mRNA [NM_006825]
NM_001040138	CKLF	0.0274459	0.00358598	7.06355	Upregulated	2.17417	Homo sapiens chemokine-like factor (CKLF), transcript variant 5, mRNA [NM_001040138]
NM_001826	CKS1B	0.00363033	0.000185862	11.5589	Downregulated	0.51658	Homo sapiens CDC28 protein kinase regulatory subunit 1B (CKS1B), transcript variant 1, mRNA [NM_001826]
NM_182848	CLDN10	1.80298e-06	3.7591e-09	6.4247	Downregulated	0.108254	Homo sapiens claudin 10 (CLDN10), transcript variant a, mRNA [NM_182848]
NM_001305	CLDN4	0.0267447	0.00344687	9.50089	Downregulated	0.0644604	Homo sapiens claudin 4 (CLDN4), mRNA [NM_001305]
NM_021195	CLDN6	0.0016509	6.13192e-05	9.19619	Downregulated	0.0429628	Homo sapiens claudin 6 (CLDN6), mRNA [NM_021195]
NM_080387	CLEC4D	0.000599479	1.52452e-05	5.77825	Downregulated	0.444613	Homo sapiens C-type lectin domain family 4, member D (CLEC4D), mRNA [NM_080387]
NM_004669	CLIC3	0.00785816	0.000560083	8.00325	Upregulated	25.7333	Homo sapiens chloride intracellular channel 3 (CLIC3), mRNA [NM_004669]
NM_015526	CLIP3	0.0433583	0.00701099	6.06198	Upregulated	1.6233	Homo sapiens CAP-GLY domain containing linker protein 3 (CLIP3), transcript variant 2, mRNA [NM_015526]
NM_006493	CLN5	0.00115412	3.61832e-05	6.64202	Upregulated	2.18322	Homo sapiens ceroid-lipofuscinosis, neuronal 5 (CLN5), mRNA [NM_006493]
NM_001018024	CMC4	0.0104284	0.000854405	7.79425	Upregulated	1.7135	Homo sapiens C-x(9)-C motif containing 4 (CMC4), mRNA [NM_001018024]
NM_014184	CNIH4	0.0304106	0.00419407	12.0615	Downregulated	0.620009	Homo sapiens cornichon family AMPA receptor auxiliary protein 4 (CNIH4), transcript variant 1, mRNA [NM_014184]
NM_014516	CNOT3	0.0266835	0.0034328	10.2968	Downregulated	0.626366	Homo sapiens CCR4-NOT transcription complex, subunit 3 (CNOT3), mRNA [NM_014516]
NM_023077	COA7	0.0066514	0.000447232	9.50789	Downregulated	0.480581	Homo sapiens cytochrome c oxidase assembly factor 7 (putative) (COA7), mRNA [NM_023077]
NM_015198	COBL	0.00186044	7.29384e-05	6.28398	Downregulated	0.17584	Homo sapiens cordon-bleu WH2 repeat protein (COBL), transcript variant 2, mRNA [NM_015198]
NM_001278458	COBLL1	0.000412072	9.4188e-06	8.58904	Upregulated	15.7586	Homo sapiens cordon-bleu WH2 repeat protein-like 1 (COBLL1), transcript variant 1, mRNA [NM_001278458]
NM_000089	COL1A2	1.43471e-05	7.97676e-08	6.66654	Downregulated	0.118466	Homo sapiens collagen, type I, alpha 2 (COL1A2), mRNA [NM_000089]
NM_001845	COL4A1	0.000209222	3.77656e-06	8.74859	Upregulated	6.86926	Homo sapiens collagen, type IV, alpha 1 (COL4A1), transcript variant 1, mRNA [NM_001845]
NM_001846	COL4A2	1.98516e-05	1.31157e-07	12.5945	Upregulated	5.99594	Homo sapiens collagen, type IV, alpha 2 (COL4A2), mRNA [NM_001846]
NM_001130105	COL4A3BP	0.00713182	0.000492343	7.90697	Downregulated	0.366703	Homo sapiens collagen, type IV, alpha 3 (Goodpasture antigen) binding protein (COL4A3BP), transcript variant 3, mRNA [NM_001130105]
NM_000393	COL5A2	0.0348163	0.00508668	8.03419	Upregulated	15.2389	Homo sapiens collagen, type V, alpha 2 (COL5A2), mRNA [NM_000393]
NM_001850	COL8A1	0.00262937	0.000118169	5.72991	Upregulated	1.94168	Homo sapiens collagen, type VIII, alpha 1 (COL8A1), transcript variant 1, mRNA [NM_001850]
NM_001853	COL9A3	0.00427694	0.000239773	11.4387	Downregulated	0.195125	Homo sapiens collagen, type IX, alpha 3 (COL9A3), mRNA [NM_001853]
NM_152516	COMMD1	0.0393516	0.00609874	10.1989	Upregulated	1.72013	Homo sapiens copper metabolism (Murr1) domain containing 1 (COMMD1), mRNA [NM_152516]
NM_012071	COMMD3	5.94673e-05	6.79626e-07	9.3457	Upregulated	4.22994	Homo sapiens COMM domain containing 3 (COMMD3), mRNA [NM_012071]
NM_000754	COMT	0.00154942	5.55705e-05	8.80691	Upregulated	3.25054	Homo sapiens catechol-O-methyltransferase (COMT), transcript variant 1, mRNA [NM_000754]
NM_144589	COMTD1	0.0286427	0.00385073	9.46386	Downregulated	0.470629	Homo sapiens catechol-O-methyltransferase domain containing 1 (COMTD1), mRNA [NM_144589]
NM_016057	COPZ1	0.0112202	0.000945265	11.0617	Upregulated	1.81416	Homo sapiens coatomer protein complex, subunit zeta 1 (COPZ1), transcript variant 1, mRNA [NM_016057]
NM_032314	COQ5	0.000132919	2.02201e-06	8.29406	Downregulated	0.355418	Homo sapiens coenzyme Q5 homolog, methyltransferase (S. cerevisiae) (COQ5), mRNA [NM_032314]
NM_001288819	CPEB1	0.00234349	0.000100797	6.70674	Upregulated	2.21594	Homo sapiens cytoplasmic polyadenylation element binding protein 1 (CPEB1), transcript variant 5, mRNA [NM_001288819]
NM_030627	CPEB4	0.0364119	0.00540977	6.72596	Upregulated	1.84691	Homo sapiens cytoplasmic polyadenylation element binding protein 4 (CPEB4), mRNA [NM_030627]
NM_152727	CPNE2	0.0220882	0.00260112	6.58649	Downregulated	0.544807	Homo sapiens copine II (CPNE2), mRNA [NM_152727]
NM_001031847	CPT1A	0.00708526	0.000485846	6.5093	Upregulated	2.66228	Homo sapiens carnitine palmitoyltransferase 1A (liver) (CPT1A), transcript variant 2, mRNA [NM_001031847]
NM_001029885	CPTP	0.0369435	0.0055458	8.96719	Upregulated	2.03355	Homo sapiens ceramide-1-phosphate transfer protein (CPTP), mRNA [NM_001029885]
NM_019609	CPXM1	0.000165661	2.82711e-06	6.99265	Downregulated	0.205469	Homo sapiens carboxypeptidase X (M14 family), member 1 (CPXM1), transcript variant 1, mRNA [NM_019609]
NM_198148	CPXM2	4.3322e-06	1.27123e-08	6.59951	Downregulated	0.111607	Homo sapiens carboxypeptidase X (M14 family), member 2 (CPXM2), mRNA [NM_198148]
NM_001257363	CRAT	0.00150508	5.33461e-05	9.78419	Upregulated	3.70913	Homo sapiens carnitine O-acetyltransferase (CRAT), transcript variant 2, mRNA [NM_001257363]
NM_194071	CREB3L2	0.0386305	0.0059303	9.35138	Upregulated	2.18387	Homo sapiens cAMP responsive element binding protein 3-like 2 (CREB3L2), transcript variant 1, mRNA [NM_194071]
NM_001310	CREBL2	0.0002531	5.14017e-06	6.61006	Downregulated	0.335074	Homo sapiens cAMP responsive element binding protein-like 2 (CREBL2), mRNA [NM_001310]
NM_015513	CRELD1	0.0289209	0.00390154	7.71017	Upregulated	4.24371	Homo sapiens cysteine-rich with EGF-like domains 1 (CRELD1), transcript variant 2, mRNA [NM_015513]
NM_183013	CREM	0.0119871	0.00105986	6.76613	Downregulated	0.471011	Homo sapiens cAMP responsive element modulator (CREM), transcript variant 19, mRNA [NM_183013]
NM_001885	CRYAB	0.00567624	0.000358107	6.47884	Upregulated	4.2703	Homo sapiens crystallin, alpha B (CRYAB), transcript variant 1, mRNA [NM_001885]
NM_015974	CRYL1	0.000917544	2.70658e-05	6.50423	Upregulated	5.17329	Homo sapiens crystallin, lambda 1 (CRYL1), mRNA [NM_015974]
NM_001888	CRYM	0.0378636	0.00575994	7.61794	Downregulated	0.263198	Homo sapiens crystallin, mu (CRYM), mRNA [NM_001888]
NM_001900	CST5	0.0113977	0.000977672	8.39317	Upregulated	2.19411	Homo sapiens cystatin D (CST5), mRNA [NM_001900]
NM_001325	CSTF2	0.0436815	0.00707673	8.71686	Downregulated	0.594957	Homo sapiens cleavage stimulation factor, 3' pre-RNA, subunit 2, 64kDa (CSTF2), mRNA [NM_001325]
NM_001326	CSTF3	0.0066706	0.000450716	8.09845	Downregulated	0.500534	Homo sapiens cleavage stimulation factor, 3' pre-RNA, subunit 3, 77kDa (CSTF3), transcript variant 1, mRNA [NM_001326]
NM_022802	CTBP2	0.0018097	6.90861e-05	11.9172	Downregulated	0.380659	Homo sapiens C-terminal binding protein 2 (CTBP2), transcript variant 2, mRNA [NM_022802]
NM_001329	CTBP2	0.00425144	0.000236045	7.3931	Downregulated	0.336018	Homo sapiens C-terminal binding protein 2 (CTBP2), transcript variant 1, mRNA [NM_001329]
NM_004388	CTBS	0.00366184	0.00019002	6.79567	Upregulated	2.35397	Homo sapiens chitobiase, di-N-acetyl- (CTBS), mRNA [NM_004388]
NM_006565	CTCF	0.0475024	0.00802956	6.84577	Downregulated	0.603269	Homo sapiens CCCTC-binding factor (zinc finger protein) (CTCF), transcript variant 1, mRNA [NM_006565]
NM_004715	CTDP1	0.0102123	0.000821342	7.52099	Downregulated	0.468093	Homo sapiens CTD (carboxy-terminal domain, RNA polymerase II, polypeptide A) phosphatase, subunit 1 (CTDP1), transcript variant 1, mRNA [NM_004715]
NM_001008392	CTDSPL	0.0144685	0.00140041	8.0853	Downregulated	0.445645	Homo sapiens CTD (carboxy-terminal domain, RNA polymerase II, polypeptide A) small phosphatase-like (CTDSPL), transcript variant 1, mRNA [NM_001008392]
NM_001330	CTF1	0.000477139	1.13482e-05	6.95237	Upregulated	3.42217	Homo sapiens cardiotrophin 1 (CTF1), transcript variant 1, mRNA [NM_001330]
NM_001902	CTH	0.000279464	5.91299e-06	8.74306	Downregulated	0.200559	Homo sapiens cystathionine gamma-lyase (CTH), transcript variant 1, mRNA [NM_001902]
NM_001127695	CTSA	0.000159201	2.69229e-06	8.60403	Upregulated	3.94982	Homo sapiens cathepsin A (CTSA), transcript variant 2, mRNA [NM_001127695]
NM_000308	CTSA	9.68216e-05	1.31588e-06	11.52	Upregulated	3.71094	Homo sapiens cathepsin A (CTSA), transcript variant 1, mRNA [NM_000308]
NM_001114173	CTSC	0.000138064	2.19059e-06	6.56148	Upregulated	3.56562	Homo sapiens cathepsin C (CTSC), transcript variant 3, mRNA [NM_001114173]
NM_001814	CTSC	0.0269015	0.003492	6.49732	Downregulated	0.490883	Homo sapiens cathepsin C (CTSC), transcript variant 1, mRNA [NM_001814]
NM_004390	CTSH	0.0117822	0.00102992	10.021	Upregulated	2.79817	Homo sapiens cathepsin H (CTSH), mRNA [NM_004390]
NM_001912	CTSL	0.00627497	0.000414719	11.2727	Downregulated	0.273861	Homo sapiens cathepsin L (CTSL), transcript variant 1, mRNA [NM_001912]
NR_033405	CTSLP8	0.0159432	0.00162633	7.8606	Downregulated	0.434709	Homo sapiens cathepsin L pseudogene 8 (CTSLP8), non-coding RNA [NR_033405]
NM_001333	CTSV	0.00319923	0.000155391	11.5952	Downregulated	0.11818	Homo sapiens cathepsin V (CTSV), transcript variant 1, mRNA [NM_001333]
ENST00000503833	CTSZ	0.00294536	0.000139348	6.26207	Upregulated	2.13006	cathepsin Z [Source:HGNC Symbol;Acc:HGNC:2547] [ENST00000503833]
NM_015921	CUTA	0.00772312	0.000548073	13.1399	Upregulated	2.20198	Homo sapiens cutA divalent cation tolerance homolog (E. coli) (CUTA), transcript variant 2, mRNA [NM_015921]
NM_181552	CUX1	0.0113211	0.000961172	7.35415	Upregulated	3.56173	Homo sapiens cut-like homeobox 1 (CUX1), transcript variant 1, mRNA [NM_181552]
CX782743	CX782743	0.0159432	0.00162555	7.32855	Upregulated	2.27825	HESC3_16_A11.g1_A036 Human embryonic stem cells Homo sapiens cDNA clone IMAGE:7476792 5', mRNA sequence [CX782743]
NM_199168	CXCL12	3.75567e-05	3.59616e-07	6.91854	Downregulated	0.144249	Homo sapiens chemokine (C-X-C motif) ligand 12 (CXCL12), transcript variant 1, mRNA [NM_199168]
NM_001914	CYB5A	0.00232379	9.90527e-05	9.0197	Upregulated	5.09758	Homo sapiens cytochrome b5 type A (microsomal) (CYB5A), transcript variant 2, mRNA [NM_001914]
NM_001190807	CYB5A	0.0066514	0.000448238	8.42268	Upregulated	3.83233	Homo sapiens cytochrome b5 type A (microsomal) (CYB5A), transcript variant 3, mRNA [NM_001190807]
NM_024843	CYBRD1	3.18217e-06	8.35474e-09	6.23492	Upregulated	10.6807	Homo sapiens cytochrome b reductase 1 (CYBRD1), transcript variant 1, mRNA [NM_024843]
ENST00000593545	CYP2S1	0.00404794	0.000219745	6.21981	Downregulated	0.473088	cytochrome P450, family 2, subfamily S, polypeptide 1 [Source:HGNC Symbol;Acc:HGNC:15654] [ENST00000593545]
ENST00000310054	CYP2S1	0.000521576	1.25662e-05	7.52775	Downregulated	0.280722	cytochrome P450, family 2, subfamily S, polypeptide 1 [Source:HGNC Symbol;Acc:HGNC:15654] [ENST00000310054]
NM_183075	CYP2U1	0.0333434	0.00476592	5.99529	Upregulated	1.76607	Homo sapiens cytochrome P450, family 2, subfamily U, polypeptide 1 (CYP2U1), mRNA [NM_183075]
NM_032412	CYSTM1	0.014479	0.00140876	10.2067	Upregulated	2.20855	Homo sapiens cysteine-rich transmembrane module containing 1 (CYSTM1), mRNA [NM_032412]
NM_004227	CYTH3	0.0265783	0.0034131	9.74305	Upregulated	2.59038	Homo sapiens cytohesin 3 (CYTH3), mRNA [NM_004227]
NM_152783	D2HGDH	0.038242	0.00583522	8.00493	Upregulated	4.03058	Homo sapiens D-2-hydroxyglutarate dehydrogenase (D2HGDH), transcript variant 1, mRNA [NM_152783]
NM_139179	DAGLB	0.0216381	0.00252806	6.79045	Downregulated	0.479227	Homo sapiens diacylglycerol lipase, beta (DAGLB), transcript variant 1, mRNA [NM_139179]
NM_014764	DAZAP2	0.00271979	0.000124753	9.43454	Upregulated	2.96046	Homo sapiens DAZ associated protein 2 (DAZAP2), transcript variant 1, mRNA [NM_014764]
NM_015604	DCAF4	0.0323614	0.00456559	5.86622	Downregulated	0.65391	Homo sapiens DDB1 and CUL4 associated factor 4 (DCAF4), transcript variant 1, mRNA [NM_015604]
NM_181340	DCAF4	0.0135738	0.00127415	7.71842	Downregulated	0.386724	Homo sapiens DDB1 and CUL4 associated factor 4 (DCAF4), transcript variant 2, mRNA [NM_181340]
NM_004734	DCLK1	0.000120906	1.79258e-06	7.17776	Downregulated	0.145076	Homo sapiens doublecortin-like kinase 1 (DCLK1), transcript variant 1, mRNA [NM_004734]
NM_152640	DCP1B	0.000616658	1.59045e-05	8.92325	Downregulated	0.383799	Homo sapiens decapping mRNA 1B (DCP1B), mRNA [NM_152640]
NM_001012732	DCTD	0.000691046	1.84635e-05	7.03359	Downregulated	0.388472	Homo sapiens dCMP deaminase (DCTD), transcript variant 1, mRNA [NM_001012732]
NM_007234	DCTN3	0.0142782	0.00137161	9.33273	Upregulated	2.45609	Homo sapiens dynactin 3 (p22) (DCTN3), transcript variant 1, mRNA [NM_007234]
NM_030653	DDX11	0.000796553	2.21364e-05	8.38331	Downregulated	0.27111	Homo sapiens DEAD/H (Asp-Glu-Ala-Asp/His) box helicase 11 (DDX11), transcript variant 1, mRNA [NM_030653]
NM_020936	DDX55	0.0210815	0.0024321	7.12737	Downregulated	0.489966	Homo sapiens DEAD (Asp-Glu-Ala-Asp) box polypeptide 55 (DDX55), mRNA [NM_020936]
NM_021008	DEAF1	0.0208355	0.00238925	8.26698	Downregulated	0.42909	Homo sapiens DEAF1 transcription factor (DEAF1), transcript variant 1, mRNA [NM_021008]
NM_003472	DEK	0.00881152	0.000653889	8.57932	Downregulated	0.306637	Homo sapiens DEK proto-oncogene (DEK), transcript variant 1, mRNA [NM_003472]
NM_015954	DERA	0.00121294	3.92449e-05	10.7265	Downregulated	0.33105	Homo sapiens deoxyribose-phosphate aldolase (putative) (DERA), transcript variant 1, mRNA [NM_015954]
NM_004403	DFNA5	0.0014151	4.88105e-05	6.5427	Upregulated	4.60056	Homo sapiens deafness, autosomal dominant 5 (DFNA5), transcript variant 1, mRNA [NM_004403]
NM_001347	DGKQ	0.00284984	0.000132919	7.45538	Upregulated	2.07509	Homo sapiens diacylglycerol kinase, theta 110kDa (DGKQ), mRNA [NM_001347]
NM_001105540	DGKZ	0.00662695	0.000444185	10.7398	Downregulated	0.388731	Homo sapiens diacylglycerol kinase, zeta (DGKZ), transcript variant 4, mRNA [NM_001105540]
NM_138452	DHRS1	0.0136882	0.00129527	6.48292	Upregulated	1.85639	Homo sapiens dehydrogenase/reductase (SDR family) member 1 (DHRS1), transcript variant 2, mRNA [NM_138452]
NM_004753	DHRS3	0.0024806	0.000108802	10.0019	Upregulated	3.84959	Homo sapiens dehydrogenase/reductase (SDR family) member 3 (DHRS3), mRNA [NM_004753]
NM_016029	DHRS7	0.040371	0.0063059	7.14345	Upregulated	2.07728	Homo sapiens dehydrogenase/reductase (SDR family) member 7 (DHRS7), mRNA [NM_016029]
NM_145177	DHRSX	0.0272061	0.00353995	8.08479	Downregulated	0.560829	Homo sapiens dehydrogenase/reductase (SDR family) X-linked (DHRSX), mRNA [NM_145177]
NM_018706	DHTKD1	0.0180402	0.00193357	6.414	Downregulated	0.229199	Homo sapiens dehydrogenase E1 and transketolase domain containing 1 (DHTKD1), mRNA [NM_018706]
NM_021931	DHX35	0.0439526	0.00716818	8.12782	Downregulated	0.551083	Homo sapiens DEAH (Asp-Glu-Ala-His) box polypeptide 35 (DHX35), transcript variant 1, mRNA [NM_021931]
NM_032656	DHX37	0.00356493	0.000180311	8.51786	Downregulated	0.361886	Homo sapiens DEAH (Asp-Glu-Ala-His) box polypeptide 37 (DHX37), mRNA [NM_032656]
NM_145173	DIRAS1	0.0179415	0.00192023	8.08899	Upregulated	4.16059	Homo sapiens DIRAS family, GTP-binding RAS-like 1 (DIRAS1), mRNA [NM_145173]
NM_033510	DISP2	9.71082e-05	1.32727e-06	6.31739	Upregulated	3.78975	Homo sapiens dispatched homolog 2 (Drosophila) (DISP2), mRNA [NM_033510]
NM_014750	DLGAP5	0.0364119	0.00540821	8.16326	Downregulated	0.422935	Homo sapiens discs, large (Drosophila) homolog-associated protein 5 (DLGAP5), transcript variant 1, mRNA [NM_014750]
NM_005221	DLX5	0.00135332	4.55634e-05	6.45819	Downregulated	0.262307	Homo sapiens distal-less homeobox 5 (DLX5), mRNA [NM_005221]
NM_005222	DLX6	0.0142782	0.00137269	6.15238	Downregulated	0.362395	Homo sapiens distal-less homeobox 6 (DLX6), mRNA [NM_005222]
NM_004010	DMD	1.86714e-05	1.16609e-07	6.97933	Upregulated	8.31465	Homo sapiens dystrophin (DMD), transcript variant Dp427p2, mRNA [NM_004010]
NM_004021	DMD	1.73661e-06	3.22067e-09	6.57741	Upregulated	5.54493	Homo sapiens dystrophin (DMD), transcript variant Dp140b, mRNA [NM_004021]
NM_004409	DMPK	5.06004e-05	5.54847e-07	8.06289	Upregulated	3.65944	Homo sapiens dystrophia myotonica-protein kinase (DMPK), transcript variant 2, mRNA [NM_004409]
NM_001978	DMTN	2.82495e-05	2.20325e-07	8.13025	Upregulated	10.3788	Homo sapiens dematin actin binding protein (DMTN), transcript variant 1, mRNA [NM_001978]
NM_018139	DNAAF2	0.0292011	0.00396188	7.70517	Downregulated	0.473497	Homo sapiens dynein, axonemal, assembly factor 2 (DNAAF2), transcript variant 1, mRNA [NM_018139]
NM_001002762	DNAJB12	0.0360651	0.00534516	7.45119	Upregulated	1.72189	Homo sapiens DnaJ (Hsp40) homolog, subfamily B, member 12 (DNAJB12), transcript variant 1, mRNA [NM_001002762]
NM_006736	DNAJB2	0.0100972	0.000798698	10.4651	Upregulated	2.20187	Homo sapiens DnaJ (Hsp40) homolog, subfamily B, member 2 (DNAJB2), transcript variant 2, mRNA [NM_006736]
NM_003315	DNAJC7	0.0184836	0.00199823	7.79999	Downregulated	0.375688	Homo sapiens DnaJ (Hsp40) homolog, subfamily C, member 7 (DNAJC7), transcript variant 1, mRNA [NM_003315]
NM_175629	DNMT3A	0.0417219	0.00658208	8.74634	Downregulated	0.37997	Homo sapiens DNA (cytosine-5-)-methyltransferase 3 alpha (DNMT3A), transcript variant 1, mRNA [NM_175629]
NM_175850	DNMT3B	0.000138064	2.17878e-06	10.9367	Downregulated	0.0540943	Homo sapiens DNA (cytosine-5-)-methyltransferase 3 beta (DNMT3B), transcript variant 6, mRNA [NM_175850]
NM_013369	DNMT3L	3.03397e-05	2.45998e-07	7.46225	Downregulated	0.0266691	Homo sapiens DNA (cytosine-5-)-methyltransferase 3-like (DNMT3L), transcript variant 1, mRNA [NM_013369]
NM_001381	DOK1	4.05624e-05	4.04058e-07	8.97509	Upregulated	8.97674	Homo sapiens docking protein 1, 62kDa (downstream of tyrosine kinase 1) (DOK1), transcript variant 1, mRNA [NM_001381]
NM_173660	DOK7	0.0117937	0.00103276	5.95091	Downregulated	0.602054	Homo sapiens docking protein 7 (DOK7), transcript variant 1, mRNA [NM_173660]
NM_014908	DOLK	0.0264994	0.00340092	8.41879	Upregulated	1.64275	Homo sapiens dolichol kinase (DOLK), mRNA [NM_014908]
XM_005259660	DOT1L	0.0246605	0.00303163	6.4348	Downregulated	0.553912	PREDICTED: Homo sapiens DOT1-like histone H3K79 methyltransferase (DOT1L), transcript variant X2, mRNA [XM_005259660]
NR_036580	DPP10-AS1	0.000100509	1.41882e-06	6.20299	Upregulated	3.11463	Homo sapiens DPP10 antisense RNA 1 (DPP10-AS1), long non-coding RNA [NR_036580]
NM_001935	DPP4	0.00476834	0.000277263	6.96016	Upregulated	7.01014	Homo sapiens dipeptidyl-peptidase 4 (DPP4), mRNA [NM_001935]
NM_001242901	DPP9-AS1	0.0283323	0.0037915	8.98588	Upregulated	1.97488	Homo sapiens DPP9 antisense RNA 1 (DPP9-AS1), mRNA [NM_001242901]
NM_138815	DPPA2	2.8186e-07	2.61183e-10	6.87737	Downregulated	0.0632353	Homo sapiens developmental pluripotency associated 2 (DPPA2), mRNA [NM_138815]
NM_018189	DPPA4	1.45263e-05	8.21284e-08	7.67551	Downregulated	0.0703892	Homo sapiens developmental pluripotency associated 4 (DPPA4), mRNA [NM_018189]
NM_001386	DPYSL2	0.00271019	0.000123342	7.1173	Downregulated	0.349278	Homo sapiens dihydropyrimidinase-like 2 (DPYSL2), transcript variant 2, mRNA [NM_001386]
NM_198545	DRAXIN	7.72768e-06	3.52072e-08	6.59228	Downregulated	0.174214	Homo sapiens dorsal inhibitory axon guidance protein (DRAXIN), mRNA [NM_198545]
NM_004147	DRG1	0.0382507	0.00583951	8.94207	Downregulated	0.569062	Homo sapiens developmentally regulated GTP binding protein 1 (DRG1), mRNA [NM_004147]
NM_032160	DSEL	0.012798	0.0011622	6.16811	Downregulated	0.559832	Homo sapiens dermatan sulfate epimerase-like (DSEL), mRNA [NM_032160]
NM_080664	DTD2	0.0112684	0.000952813	6.47335	Upregulated	1.74415	Homo sapiens D-tyrosyl-tRNA deacylase 2 (putative) (DTD2), mRNA [NM_080664]
NM_004417	DUSP1	0.0214822	0.00249136	7.71854	Upregulated	1.85901	Homo sapiens dual specificity phosphatase 1 (DUSP1), mRNA [NM_004417]
NM_001033575	DUSP28	0.000142835	2.30032e-06	7.49096	Upregulated	2.77874	Homo sapiens dual specificity phosphatase 28 (DUSP28), mRNA [NM_001033575]
NM_004090	DUSP3	0.00425544	0.000236596	7.75648	Upregulated	2.14303	Homo sapiens dual specificity phosphatase 3 (DUSP3), mRNA [NM_004090]
NM_001394	DUSP4	0.0247655	0.00305455	7.3909	Upregulated	2.61902	Homo sapiens dual specificity phosphatase 4 (DUSP4), transcript variant 1, mRNA [NM_001394]
NM_004419	DUSP5	0.0242599	0.00295241	6.51647	Downregulated	0.58055	Homo sapiens dual specificity phosphatase 5 (DUSP5), mRNA [NM_004419]
NM_004420	DUSP8	0.0127369	0.00115468	8.97371	Upregulated	2.004	Homo sapiens dual specificity phosphatase 8 (DUSP8), mRNA [NM_004420]
NM_001025248	DUT	0.0299357	0.00410547	10.4152	Upregulated	1.51624	Homo sapiens deoxyuridine triphosphatase (DUT), transcript variant 1, mRNA [NM_001025248]
NM_004714	DYRK1B	0.0456525	0.00757886	6.05443	Upregulated	1.69191	Homo sapiens dual-specificity tyrosine-(Y)-phosphorylation regulated kinase 1B (DYRK1B), transcript variant a, mRNA [NM_004714]
NM_198968	DZIP1	0.0163504	0.00168933	6.32862	Upregulated	2.00524	Homo sapiens DAZ interacting zinc finger protein 1 (DZIP1), transcript variant 2, mRNA [NM_198968]
NM_014934	DZIP1	0.03849	0.00589695	6.79142	Upregulated	1.82324	Homo sapiens DAZ interacting zinc finger protein 1 (DZIP1), transcript variant 1, mRNA [NM_014934]
NM_014648	DZIP3	0.018805	0.002053	6.73596	Downregulated	0.559884	Homo sapiens DAZ interacting zinc finger protein 3 (DZIP3), mRNA [NM_014648]
NM_004091	E2F2	0.018805	0.00205044	9.20843	Upregulated	2.40007	Homo sapiens E2F transcription factor 2 (E2F2), mRNA [NM_004091]
NM_024680	E2F8	0.0101406	0.000806552	6.40928	Upregulated	2.28839	Homo sapiens E2F transcription factor 8 (E2F8), transcript variant 1, mRNA [NM_024680]
NM_001083614	EARS2	0.0350092	0.00512567	6.87967	Downregulated	0.596968	Homo sapiens glutamyl-tRNA synthetase 2, mitochondrial (EARS2), transcript variant 1, mRNA [NM_001083614]
NM_018029	EBLN2	0.0345365	0.00502713	6.88229	Downregulated	0.58342	Homo sapiens endogenous Bornavirus-like nucleoprotein 2 (EBLN2), mRNA [NM_018029]
NM_006579	EBP	0.000728381	1.99045e-05	12.8127	Downregulated	0.465788	Homo sapiens emopamil binding protein (sterol isomerase) (EBP), mRNA [NM_006579]
NR_103802	EBPL	0.0455484	0.0075445	6.65808	Downregulated	0.577602	Homo sapiens emopamil binding protein-like (EBPL), transcript variant 3, non-coding RNA [NR_103802]
NM_001399	EDA	0.0467651	0.00781465	5.8442	Downregulated	0.5958	Homo sapiens ectodysplasin A (EDA), transcript variant 1, mRNA [NM_001399]
NM_015608	EDRF1	0.0125704	0.00113279	5.84632	Downregulated	0.440466	Homo sapiens erythroid differentiation regulatory factor 1 (EDRF1), transcript variant 2, mRNA [NM_015608]
NM_001958	EEF1A2	0.0248375	0.0030764	10.0587	Upregulated	13.2133	Homo sapiens eukaryotic translation elongation factor 1 alpha 2 (EEF1A2), mRNA [NM_001958]
NM_001959	EEF1B2	0.00777702	0.000552499	14.3911	Upregulated	1.60365	Homo sapiens eukaryotic translation elongation factor 1 beta 2 (EEF1B2), transcript variant 1, mRNA [NM_001959]
NM_013302	EEF2K	0.0290136	0.0039342	7.57	Upregulated	1.64089	Homo sapiens eukaryotic elongation factor 2 kinase (EEF2K), mRNA [NM_013302]
NM_030636	EEPD1	0.0317507	0.00446471	6.53422	Upregulated	1.80746	Homo sapiens endonuclease/exonuclease/phosphatase family domain containing 1 (EEPD1), mRNA [NM_030636]
NM_145231	EFCAB11	0.0472786	0.00796982	7.21604	Downregulated	0.426961	Homo sapiens EF-hand calcium binding domain 11 (EFCAB11), transcript variant 1, mRNA [NM_145231]
NM_001039348	EFEMP1	1.08621e-07	3.00326e-11	7.94588	Upregulated	53.7065	Homo sapiens EGF containing fibulin-like extracellular matrix protein 1 (EFEMP1), transcript variant 2, mRNA [NM_001039348]
NM_016938	EFEMP2	3.56597e-05	3.15893e-07	8.35258	Upregulated	7.9307	Homo sapiens EGF containing fibulin-like extracellular matrix protein 2 (EFEMP2), transcript variant 1, mRNA [NM_016938]
NM_025202	EFHD1	1.13046e-06	1.66454e-09	6.57602	Downregulated	0.13966	Homo sapiens EF-hand domain family, member D1 (EFHD1), transcript variant 1, mRNA [NM_025202]
NM_004428	EFNA1	0.000928603	2.74637e-05	7.32042	Downregulated	0.22999	Homo sapiens ephrin-A1 (EFNA1), transcript variant 1, mRNA [NM_004428]
NM_004429	EFNB1	0.0255321	0.00319857	10.0867	Downregulated	0.437447	Homo sapiens ephrin-B1 (EFNB1), mRNA [NM_004429]
NM_022051	EGLN1	0.021606	0.00251875	7.73142	Upregulated	2.44886	Homo sapiens egl-9 family hypoxia-inducible factor 1 (EGLN1), mRNA [NM_022051]
NM_139265	EHD4	0.00012683	1.91959e-06	8.05317	Upregulated	3.88099	Homo sapiens EH-domain containing 4 (EHD4), mRNA [NM_139265]
NM_001412	EIF1AX	0.0222837	0.00263275	10.1094	Downregulated	0.518488	Homo sapiens eukaryotic translation initiation factor 1A, X-linked (EIF1AX), mRNA [NM_001412]
NM_003907	EIF2B5	0.00811314	0.000584522	6.92894	Downregulated	0.271537	Homo sapiens eukaryotic translation initiation factor 2B, subunit 5 epsilon, 82kDa (EIF2B5), mRNA [NM_003907]
NM_004094	EIF2S1	0.0179332	0.00191657	6.87924	Upregulated	2.07743	Homo sapiens eukaryotic translation initiation factor 2, subunit 1 alpha, 35kDa (EIF2S1), mRNA [NM_004094]
NM_003753	EIF3D	0.0136882	0.00129478	12.3541	Downregulated	0.617733	Homo sapiens eukaryotic translation initiation factor 3, subunit D (EIF3D), mRNA [NM_003753]
NM_016091	EIF3L	0.0294585	0.00401045	10.3327	Downregulated	0.604223	Homo sapiens eukaryotic translation initiation factor 3, subunit L (EIF3L), transcript variant 1, mRNA [NM_016091]
NM_001416	EIF4A1	0.0102807	0.000833313	11.9054	Downregulated	0.535441	Homo sapiens eukaryotic translation initiation factor 4A1 (EIF4A1), transcript variant 1, mRNA [NM_001416]
NM_014740	EIF4A3	0.0111039	0.0009329	12.3608	Downregulated	0.536926	Homo sapiens eukaryotic translation initiation factor 4A3 (EIF4A3), mRNA [NM_014740]
NM_004095	EIF4EBP1	0.00614757	0.000398287	11.0715	Upregulated	3.30423	Homo sapiens eukaryotic translation initiation factor 4E binding protein 1 (EIF4EBP1), mRNA [NM_004095]
NM_004433	ELF3	0.000763908	2.10001e-05	7.08553	Downregulated	0.209625	Homo sapiens E74-like factor 3 (ets domain transcription factor, epithelial-specific ) (ELF3), transcript variant 1, mRNA [NM_004433]
NM_206538	EMC10	0.01539	0.00153326	5.77429	Upregulated	1.6993	Homo sapiens ER membrane protein complex subunit 10 (EMC10), transcript variant 2, mRNA [NM_206538]
NM_016049	EMC9	0.004279	0.000240219	8.81249	Upregulated	2.56518	Homo sapiens ER membrane protein complex subunit 9 (EMC9), mRNA [NM_016049]
NM_032048	EMILIN2	5.88784e-05	6.68349e-07	8.48994	Downregulated	0.124358	Homo sapiens elastin microfibril interfacer 2 (EMILIN2), mRNA [NM_032048]
NM_001008707	EML1	9.4635e-05	1.26424e-06	7.46658	Downregulated	0.149139	Homo sapiens echinoderm microtubule associated protein like 1 (EML1), transcript variant 1, mRNA [NM_001008707]
ENST00000409040	EML4	0.00361272	0.000184402	9.71112	Upregulated	2.74106	echinoderm microtubule associated protein like 4 [Source:HGNC Symbol;Acc:HGNC:1316] [ENST00000409040]
NM_198573	ENHO	0.0257175	0.00324138	6.96454	Downregulated	0.396027	Homo sapiens energy homeostasis associated (ENHO), mRNA [NM_198573]
NM_014936	ENPP4	0.00221556	9.29675e-05	6.53441	Upregulated	2.88103	Homo sapiens ectonucleotide pyrophosphatase/phosphodiesterase 4 (putative) (ENPP4), mRNA [NM_014936]
ENST00000254810	ENST00000254810	0.03849	0.00589697	7.30556	Downregulated	0.554397	H3 histone, family 3B (H3.3B) [Source:HGNC Symbol;Acc:HGNC:4765] [ENST00000254810]
ENST00000276974	ENST00000276974	0.0279376	0.0036869	5.81746	Upregulated	1.66588	contactin associated protein-like 3B [Source:HGNC Symbol;Acc:HGNC:32035] [ENST00000276974]
ENST00000333139	ENST00000333139	3.68152e-06	1.05186e-08	10.9894	Downregulated	0.0906668	chromosome 11 open reading frame 72 [Source:HGNC Symbol;Acc:HGNC:26915] [ENST00000333139]
ENST00000342073	ENST00000342073	0.0147898	0.00145728	8.51254	Downregulated	0.555336	heterogeneous nuclear ribonucleoprotein A1 pseudogene 61 [Source:HGNC Symbol;Acc:HGNC:48791] [ENST00000342073]
ENST00000398740	ENST00000398740	0.0258133	0.00326703	15.0229	Upregulated	1.44999
ENST00000401872	ENST00000401872	0.0430147	0.00691558	12.6966	Downregulated	0.515542	ribosomal protein SA pseudogene 53 [Source:HGNC Symbol;Acc:HGNC:36641] [ENST00000433498]
ENST00000407780	ENST00000407780	1.55694e-07	7.90469e-11	7.96784	Downregulated	0.0380602	inducible T-cell co-stimulator ligand [Source:HGNC Symbol;Acc:HGNC:17087] [ENST00000407780]
ENST00000412709	ENST00000412709	0.0309839	0.00430903	7.95821	Upregulated	2.89989	RAP1B, member of RAS oncogene family pseudogene 1 [Source:HGNC Symbol;Acc:HGNC:49780] [ENST00000412709]
ENST00000413322	ENST00000413322	0.00500363	0.000297126	6.63444	Downregulated	0.366981	teratocarcinoma-derived growth factor 1 pseudogene 2 [Source:HGNC Symbol;Acc:HGNC:11702] [ENST00000413322]
ENST00000414130	ENST00000414130	0.000113876	1.67077e-06	8.25128	Downregulated	0.242793	high mobility group AT-hook 1 pseudogene 8 (functional) [Source:HGNC Symbol;Acc:HGNC:39183] [ENST00000414130]
ENST00000417077	ENST00000417077	0.0147865	0.00145581	8.82157	Downregulated	0.538627
ENST00000420826	ENST00000420826	0.0195644	0.00219061	7.16226	Downregulated	0.641222	small ubiquitin-like modifier 2 [Source:HGNC Symbol;Acc:HGNC:11125] [ENST00000420826]
ENST00000425771	ENST00000425771	0.0396736	0.00616639	6.81795	Downregulated	0.540365	growth arrest-specific 5 (non-protein coding) [Source:HGNC Symbol;Acc:HGNC:16355] [ENST00000425771]
ENST00000428896	ENST00000428896	0.0192717	0.0021387	5.69401	Upregulated	2.3086
ENST00000428976	ENST00000428976	0.00238881	0.000103484	8.69037	Downregulated	0.270438	cyclin B1 interacting protein 1 pseudogene 1 [Source:HGNC Symbol;Acc:HGNC:37693] [ENST00000428976]
ENST00000434894	ENST00000434894	0.0458695	0.00761894	7.40171	Downregulated	0.564348	ribosomal protein L22 pseudogene 11 [Source:HGNC Symbol;Acc:HGNC:35603] [ENST00000434894]
ENST00000435729	ENST00000435729	0.00791872	0.000566383	5.81282	Downregulated	0.603848	fatty acid binding protein 5 pseudogene 10 [Source:HGNC Symbol;Acc:HGNC:31066] [ENST00000435729]
ENST00000437852	ENST00000437852	0.0121867	0.00108504	7.94101	Downregulated	0.44648
ENST00000443037	ENST00000443037	0.0461913	0.00769364	8.3296	Downregulated	0.50001	SOX9 antisense RNA 1 [Source:HGNC Symbol;Acc:HGNC:49321] [ENST00000443037]
ENST00000447193	ENST00000447193	0.0151386	0.00149983	9.44302	Upregulated	1.79158
ENST00000447535	ENST00000447535	0.000599479	1.5302e-05	8.9566	Downregulated	0.0352486	endogenous retrovirus group 48, member 1 [Source:HGNC Symbol;Acc:HGNC:17216] [ENST00000447535]
ENST00000450850	ENST00000450850	0.0422182	0.00672231	6.81918	Upregulated	1.8445
ENST00000451823	ENST00000451823	0.0129194	0.0011832	7.08709	Downregulated	0.577943	high mobility group box 3 pseudogene 22 [Source:HGNC Symbol;Acc:HGNC:39314] [ENST00000451823]
ENST00000453395	ENST00000453395	0.013867	0.00132018	5.82639	Upregulated	1.712
ENST00000454614	ENST00000454614	0.00134956	4.53328e-05	7.91126	Downregulated	0.175891	cathepsin L pseudogene 4 [Source:HGNC Symbol;Acc:HGNC:23645] [ENST00000454614]
ENST00000455105	ENST00000455105	0.0156039	0.00157365	9.49225	Downregulated	0.502013
ENST00000456500	ENST00000456500	0.0144736	0.00140418	7.58328	Downregulated	0.561571
ENST00000456555	ENST00000456555	0.0127004	0.00115039	12.9517	Downregulated	0.420605	Q2L9X0_CERAE (Q2L9X0) Laminin receptor 1, partial (81%) [THC2530888]
ENST00000457390	ENST00000457390	0.0162369	0.00167206	6.83241	Upregulated	2.68033	Q16003_HUMAN (Q16003) Lymphocyte-specific protein 1 (Fragment), complete [THC2561048]
ENST00000458623	ENST00000458623	0.0116738	0.00101414	5.40431	Upregulated	2.58387	double homeobox A pseudogene 8 [Source:EntrezGene;Acc:503637] [ENST00000458623]
ENST00000470810	ENST00000470810	0.0171156	0.00179381	6.31174	Upregulated	2.116	glutaredoxin (thioltransferase) pseudogene 3 [Source:HGNC Symbol;Acc:HGNC:34049] [ENST00000470810]
ENST00000471205	ENST00000471205	0.000763231	2.09226e-05	13.9188	Downregulated	0.499672	RS10_HUMAN (P46783) 40S ribosomal protein S10, partial (80%) [THC2600290]
ENST00000481710	ENST00000481710	0.024733	0.00304436	6.0375	Upregulated	1.75883	small integral membrane protein 11 [Source:HGNC Symbol;Acc:HGNC:1293] [ENST00000481710]
ENST00000497969	ENST00000497969	0.0471792	0.00792756	14.8962	Upregulated	1.66224	suppressor of zeste 12 homolog pseudogene 1 [Source:HGNC Symbol;Acc:HGNC:32421] [ENST00000497969]
ENST00000501725	ENST00000501725	0.0192777	0.00214362	6.22673	Downregulated	0.5473	PREDICTED: Homo sapiens uncharacterized LOC101928721 (LOC101928721), transcript variant X2, ncRNA [XR_425724]
ENST00000504733	ENST00000504733	0.00619407	0.000403226	8.16603	Downregulated	0.369408	glutathione S-transferase omega 3, pseudogene [Source:HGNC Symbol;Acc:HGNC:23065] [ENST00000504733]
ENST00000506459	ENST00000506459	0.025973	0.00329325	7.43316	Downregulated	0.501507
ENST00000506984	ENST00000506984	0.00176621	6.6966e-05	5.74281	Downregulated	0.404032	RST4985 Athersys RAGE Library Homo sapiens cDNA, mRNA sequence [BG186029]
ENST00000509548	ENST00000509548	0.0153464	0.00152516	5.68612	Upregulated	2.15898
ENST00000512278	ENST00000512278	0.0373241	0.00564093	10.6206	Downregulated	0.425914	glyceraldehyde-3-phosphate dehydrogenase pseudogene 76 [Source:HGNC Symbol;Acc:HGNC:50649] [ENST00000512278]
ENST00000513394	ENST00000513394	0.0271508	0.00353065	11.5714	Downregulated	0.482203	nucleophosmin 1 (nucleolar phosphoprotein B23, numatrin) pseudogene 21 [Source:HGNC Symbol;Acc:HGNC:13855] [ENST00000513394]
ENST00000517910	ENST00000517910	0.0122149	0.0010885	6.21741	Upregulated	3.36803
ENST00000520558	ENST00000520558	0.0126651	0.00114314	6.48828	Upregulated	3.9134
ENST00000526810	ENST00000526810	0.00900149	0.000674938	6.79988	Downregulated	0.493924	heterogeneous nuclear ribonucleoprotein A1 pseudogene 60 [Source:HGNC Symbol;Acc:HGNC:48790] [ENST00000526810]
ENST00000536141	ENST00000536141	0.0202626	0.00229851	7.33118	Downregulated	0.101699
ENST00000539303	ENST00000539303	0.0275045	0.00359577	6.36058	Downregulated	0.647929	small nucleolar RNA host gene 1 (non-protein coding) [Source:HGNC Symbol;Acc:HGNC:32688] [ENST00000539303]
ENST00000539977	ENST00000539977	0.00123705	4.0398e-05	9.02414	Downregulated	0.3498	poly(A) binding protein, cytoplasmic 1 pseudogene 4 [Source:HGNC Symbol;Acc:HGNC:8563] [ENST00000539977]
ENST00000550416	ENST00000550416	0.0391576	0.00605959	6.18366	Downregulated	0.624968
ENST00000550578	ENST00000550578	0.0357484	0.00528082	10.827	Downregulated	0.612011
ENST00000552167	ENST00000552167	0.000306687	6.60739e-06	6.13544	Downregulated	0.287257	U92820 unnamed HERV-H protein {Homo sapiens} (exp=-1; wgp=0; cg=0), partial (60%) [THC2698325]
ENST00000553648	ENST00000553648	0.0262831	0.003361	9.61893	Upregulated	1.86187	Homo sapiens cDNA FLJ45671 fis, clone CTONG3008457, weakly similar to Homo sapiens cytokine receptor-like factor 2 (CRLF2). [AK127576]
ENST00000558641	ENST00000558641	0.0356672	0.00526057	5.92779	Upregulated	1.77114	PREDICTED: Homo sapiens uncharacterized LOC145757 (RP11-66B24.1), transcript variant X1, misc_RNA [XR_109231]
ENST00000565674	ENST00000565674	0.0382807	0.00584705	6.69457	Upregulated	2.11951
ENST00000567149	ENST00000567149	0.0433382	0.00698767	13.1701	Downregulated	0.636232
ENST00000569087	ENST00000569087	0.0284001	0.00380715	9.80474	Downregulated	0.361766
ENST00000573860	ENST00000573860	0.00109191	3.37271e-05	5.93447	Downregulated	0.403346
ENST00000575722	ENST00000575722	0.000100509	1.40639e-06	6.33433	Downregulated	0.276026	PREDICTED: Homo sapiens uncharacterized LOC645321 (LOC645321), transcript variant X1, ncRNA [XR_111805]
ENST00000584204	ENST00000584204	0.0312512	0.00436061	10.2422	Downregulated	0.569812
ENST00000584867	ENST00000584867	0.00102509	3.11882e-05	7.03127	Upregulated	2.96294
ENST00000589177	ENST00000589177	0.000229224	4.37207e-06	10.0494	Downregulated	0.31872	high mobility group box 3 pseudogene 27 [Source:HGNC Symbol;Acc:HGNC:39319] [ENST00000589177]
ENST00000594613	ENST00000594613	0.0180728	0.0019411	8.32384	Downregulated	0.610464	qf66c04.x1 Soares_testis_NHT Homo sapiens cDNA clone IMAGE:1754982 3' similar to gb:M96982 SPLICING FACTOR U2AF 35 KD SUBUNIT (HUMAN);, mRNA sequence [AI198876]
ENST00000598383	ENST00000598383	0.0155263	0.00155608	13.8892	Downregulated	0.659637
ENST00000602933	ENST00000602933	0.0371875	0.00560253	5.81801	Downregulated	0.662755	cytochrome P450, family 4, subfamily F, polypeptide 26, pseudogene [Source:HGNC Symbol;Acc:HGNC:39948] [ENST00000602933]
ENST00000603137	ENST00000603137	0.0430488	0.00692437	7.27198	Downregulated	0.467272
ENST00000603829	ENST00000603829	0.0425529	0.00679652	9.18988	Downregulated	0.656291	Homo sapiens zinc finger protein 587, mRNA (cDNA clone IMAGE:4153939), with apparent retained intron. [BC011243]
ENST00000604252	ENST00000604252	0.0105719	0.000870241	10.1502	Downregulated	0.455723	protein arginine methyltransferase 1 pseudogene 1 [Source:HGNC Symbol;Acc:HGNC:49611] [ENST00000604252]
ENST00000605130	ENST00000605130	0.028944	0.00391582	7.58283	Downregulated	0.512166
ENST00000607307	ENST00000607307	0.000112734	1.63661e-06	8.7373	Downregulated	0.149801	Homo sapiens cDNA FLJ33330 fis, clone BRACE2000441. [AK090649]
ENST00000607355	ENST00000607355	0.000809588	2.2631e-05	10.1023	Downregulated	0.169088	histone cluster 2, H2aa4 [Source:HGNC Symbol;Acc:HGNC:29668] [ENST00000607355]
ENST00000609777	ENST00000609777	0.0486854	0.00830472	6.6975	Upregulated	1.59617	Homo sapiens cDNA clone IMAGE:4801360. [BC030764]
ENST00000620700	ENST00000620700	0.0134369	0.00125446	7.71457	Upregulated	2.11564	MAFF interacting protein (pseudogene) [Source:HGNC Symbol;Acc:HGNC:31102] [ENST00000620700]
ENST00000624585	ENST00000624585	0.0255249	0.00319504	6.29502	Upregulated	2.61701	PREDICTED: Homo sapiens uncharacterized LOC440157 (LOC440157), transcript variant X3, misc_RNA [XR_432952]
NM_144679	ENTHD2	0.0104284	0.000853699	10.0164	Downregulated	0.466859	Homo sapiens ENTH domain containing 2 (ENTHD2), mRNA [NM_144679]
NM_004901	ENTPD4	0.0154985	0.00155104	6.51003	Upregulated	2.04067	Homo sapiens ectonucleoside triphosphate diphosphohydrolase 4 (ENTPD4), transcript variant 1, mRNA [NM_004901]
NM_002354	EPCAM	0.0106281	0.000876688	10.1421	Downregulated	0.0233337	Homo sapiens epithelial cell adhesion molecule (EPCAM), mRNA [NM_002354]
NM_004431	EPHA2	0.00390109	0.000207857	6.543	Upregulated	3.0156	Homo sapiens EPH receptor A2 (EPHA2), mRNA [NM_004431]
NM_004444	EPHB4	0.0389015	0.00599603	7.35578	Downregulated	0.567767	Homo sapiens EPH receptor B4 (EPHB4), mRNA [NM_004444]
NM_004445	EPHB6	0.00771433	0.000546854	6.00927	Downregulated	0.424482	Homo sapiens EPH receptor B6 (EPHB6), transcript variant 1, mRNA [NM_004445]
NM_000120	EPHX1	0.0161165	0.00165271	6.69757	Upregulated	2.5596	Homo sapiens epoxide hydrolase 1, microsomal (xenobiotic) (EPHX1), transcript variant 1, mRNA [NM_000120]
NM_001979	EPHX2	0.0109409	0.000912552	6.94794	Upregulated	2.59384	Homo sapiens epoxide hydrolase 2, cytoplasmic (EPHX2), transcript variant 1, mRNA [NM_001979]
NM_024794	EPHX3	0.00176621	6.68711e-05	8.80826	Downregulated	0.321058	Homo sapiens epoxide hydrolase 3 (EPHX3), transcript variant 1, mRNA [NM_024794]
NM_004447	EPS8	0.000469909	1.10391e-05	6.04679	Upregulated	3.15794	Homo sapiens epidermal growth factor receptor pathway substrate 8 (EPS8), mRNA [NM_004447]
NM_001031711	ERGIC1	0.048291	0.00820014	9.42818	Upregulated	1.73125	Homo sapiens endoplasmic reticulum-golgi intermediate compartment (ERGIC) 1 (ERGIC1), mRNA [NM_001031711]
NM_173549	ERICH5	0.000100509	1.42032e-06	6.1089	Upregulated	4.72703	Homo sapiens glutamate-rich 5 (ERICH5), transcript variant 1, mRNA [NM_173549]
NM_006817	ERP29	0.006278	0.000415622	10.9619	Downregulated	0.541517	Homo sapiens endoplasmic reticulum protein 29 (ERP29), transcript variant 1, mRNA [NM_006817]
NM_018948	ERRFI1	0.000685285	1.82566e-05	9.43192	Downregulated	0.306983	Homo sapiens ERBB receptor feedback inhibitor 1 (ERRFI1), mRNA [NM_018948]
NM_012291	ESPL1	0.0225909	0.00267936	9.65693	Downregulated	0.513528	Homo sapiens extra spindle pole bodies homolog 1 (S. cerevisiae) (ESPL1), mRNA [NM_012291]
NM_194312	ESPNL	0.000366226	8.20121e-06	6.87557	Upregulated	8.61666	Homo sapiens espin-like (ESPNL), mRNA [NM_194312]
NR_027122	ESRG	0.000100509	1.40925e-06	9.21306	Downregulated	0.0237529	Homo sapiens embryonic stem cell related (non-protein coding) (ESRG), long non-coding RNA [NR_027122]
NM_024939	ESRP2	0.0113211	0.000965793	8.43828	Downregulated	0.12898	Homo sapiens epithelial splicing regulatory protein 2 (ESRP2), mRNA [NM_024939]
NM_004956	ETV1	0.00567624	0.000358034	6.26343	Upregulated	2.66103	Homo sapiens ets variant 1 (ETV1), transcript variant 1, mRNA [NM_004956]
NM_001987	ETV6	0.0429	0.00687393	6.13188	Upregulated	2.03737	Homo sapiens ets variant 6 (ETV6), mRNA [NM_001987]
XR_427477	EVC	0.00314047	0.000151325	6.84554	Upregulated	2.35663	PREDICTED: Homo sapiens Ellis van Creveld syndrome (EVC), transcript variant X11, misc_RNA [XR_427477]
NM_005665	EVI5	0.0229524	0.0027348	6.34627	Upregulated	1.85265	Homo sapiens ecotropic viral integration site 5 (EVI5), mRNA [NM_005665]
NM_145245	EVI5L	0.0446879	0.00732951	8.32099	Upregulated	2.42559	Homo sapiens ecotropic viral integration site 5-like (EVI5L), transcript variant 2, mRNA [NM_145245]
NM_013986	EWSR1	0.0112964	0.000956904	8.49832	Downregulated	0.567756	Homo sapiens EWS RNA-binding protein 1 (EWSR1), transcript variant 1, mRNA [NM_013986]
ENST00000490565	EXOSC10	0.0494972	0.00848905	9.206	Downregulated	0.559764	exosome component 10 [Source:HGNC Symbol;Acc:HGNC:9138] [ENST00000490565]
NM_016042	EXOSC3	0.00722775	0.000501198	8.72271	Downregulated	0.558193	Homo sapiens exosome component 3 (EXOSC3), transcript variant 1, mRNA [NM_016042]
NM_181503	EXOSC8	0.00294536	0.000138636	10.3204	Downregulated	0.396186	Homo sapiens exosome component 8 (EXOSC8), mRNA [NM_181503]
NM_000127	EXT1	0.0134115	0.00125001	7.19655	Upregulated	2.84985	Homo sapiens exostosin glycosyltransferase 1 (EXT1), mRNA [NM_000127]
NM_001990	EYA3	0.0442797	0.00725572	7.05451	Downregulated	0.52324	Homo sapiens EYA transcriptional coactivator and phosphatase 3 (EYA3), transcript variant 1, mRNA [NM_001990]
NM_004456	EZH2	0.0257175	0.00324298	8.73031	Downregulated	0.502155	Homo sapiens enhancer of zeste homolog 2 (Drosophila) (EZH2), transcript variant 1, mRNA [NM_004456]
NM_003379	EZR	6.97256e-05	8.2917e-07	11.7595	Downregulated	0.213955	Homo sapiens ezrin (EZR), transcript variant 1, mRNA [NM_003379]
NM_016946	F11R	0.0313878	0.0043906	10.6097	Downregulated	0.221091	Homo sapiens F11 receptor (F11R), mRNA [NM_016946]
NM_005242	F2RL1	0.0114333	0.000986181	7.18283	Downregulated	0.282201	Homo sapiens coagulation factor II (thrombin) receptor-like 1 (F2RL1), mRNA [NM_005242]
NM_024306	FA2H	0.00964256	0.0007446	6.74735	Downregulated	0.375544	Homo sapiens fatty acid 2-hydroxylase (FA2H), mRNA [NM_024306]
NM_001444	FABP5	0.0143929	0.00138743	8.33872	Downregulated	0.216261	Homo sapiens fatty acid binding protein 5 (psoriasis-associated) (FABP5), mRNA [NM_001444]
NM_000137	FAH	0.00145181	5.05613e-05	7.79345	Upregulated	3.53104	Homo sapiens fumarylacetoacetate hydrolase (fumarylacetoacetase) (FAH), mRNA [NM_000137]
NM_031453	FAM107B	0.0244494	0.00298112	7.52269	Downregulated	0.445904	Homo sapiens family with sequence similarity 107, member B (FAM107B), transcript variant 2, mRNA [NM_031453]
NM_030802	FAM117A	0.0252816	0.00316069	9.07706	Downregulated	0.516401	Homo sapiens family with sequence similarity 117, member A (FAM117A), mRNA [NM_030802]
NM_198841	FAM120AOS	0.0371714	0.00559723	9.55176	Upregulated	1.69141	Homo sapiens family with sequence similarity 120A opposite strand (FAM120AOS), mRNA [NM_198841]
NM_001034850	FAM134B	0.000216438	3.99449e-06	6.47778	Upregulated	3.27878	Homo sapiens family with sequence similarity 134, member B (FAM134B), transcript variant 1, mRNA [NM_001034850]
ENST00000312637	FAM174A	0.00140146	4.78337e-05	6.54443	Upregulated	3.19833	family with sequence similarity 174, member A [Source:HGNC Symbol;Acc:HGNC:24943] [ENST00000312637]
NM_006589	FAM189B	0.0248375	0.00307601	8.45046	Upregulated	1.98797	Homo sapiens family with sequence similarity 189, member B (FAM189B), transcript variant 1, mRNA [NM_006589]
NM_001267608	FAM189B	0.0171643	0.00180391	7.70702	Upregulated	1.77913	Homo sapiens family with sequence similarity 189, member B (FAM189B), transcript variant 3, mRNA [NM_001267608]
NM_016613	FAM198B	6.92027e-05	8.12264e-07	6.40449	Upregulated	8.32302	Homo sapiens family with sequence similarity 198, member B (FAM198B), transcript variant 2, mRNA [NM_016613]
NM_017565	FAM20A	0.012493	0.00112144	6.83254	Downregulated	0.28597	Homo sapiens family with sequence similarity 20, member A (FAM20A), transcript variant 1, mRNA [NM_017565]
NM_020223	FAM20C	0.0014816	5.21708e-05	7.68935	Upregulated	4.76257	Homo sapiens family with sequence similarity 20, member C (FAM20C), mRNA [NM_020223]
NM_080821	FAM210B	0.013867	0.00132031	8.18657	Upregulated	3.11665	Homo sapiens family with sequence similarity 210, member B (FAM210B), mRNA [NM_080821]
NM_019600	FAM214A	0.00333917	0.000164251	6.59908	Upregulated	2.30479	Homo sapiens family with sequence similarity 214, member A (FAM214A), transcript variant 1, mRNA [NM_019600]
NM_018182	FAM222B	0.0267245	0.0034422	9.52407	Downregulated	0.648987	Homo sapiens family with sequence similarity 222, member B (FAM222B), transcript variant 2, mRNA [NM_018182]
NM_014888	FAM3C	0.00455837	0.000261534	7.15199	Upregulated	2.40322	Homo sapiens family with sequence similarity 3, member C (FAM3C), transcript variant 1, mRNA [NM_014888]
NM_004699	FAM50A	0.0299537	0.00411256	9.24519	Upregulated	1.56233	Homo sapiens family with sequence similarity 50, member A (FAM50A), mRNA [NM_004699]
NM_024792	FAM57A	0.0156566	0.0015839	7.03395	Upregulated	2.0113	Homo sapiens family with sequence similarity 57, member A (FAM57A), mRNA [NM_024792]
NM_021238	FAM60A	0.000890886	2.5609e-05	11.6035	Downregulated	0.310094	Homo sapiens family with sequence similarity 60, member A (FAM60A), transcript variant 2, mRNA [NM_021238]
NM_001040217	FAM63A	0.0339478	0.00490997	6.94551	Upregulated	1.99226	Homo sapiens family with sequence similarity 63, member A (FAM63A), transcript variant 2, mRNA [NM_001040217]
NR_027425	FAM66D	0.00570948	0.000361527	5.77772	Upregulated	2.04472	Homo sapiens family with sequence similarity 66, member D (FAM66D), long non-coding RNA [NR_027425]
NM_001123168	FAM72A	0.00250743	0.000110172	6.7456	Downregulated	0.438713	Homo sapiens family with sequence similarity 72, member A (FAM72A), mRNA [NM_001123168]
NM_207418	FAM72D	0.00727595	0.000505103	7.14566	Downregulated	0.315118	Homo sapiens family with sequence similarity 72, member D (FAM72D), mRNA [NM_207418]
NM_001270384	FAM73A	0.0417906	0.00659936	6.46984	Upregulated	2.29769	Homo sapiens family with sequence similarity 73, member A (FAM73A), transcript variant 2, mRNA [NM_001270384]
NM_030919	FAM83D	0.00559027	0.000348798	9.0096	Downregulated	0.500333	Homo sapiens family with sequence similarity 83, member D (FAM83D), mRNA [NM_030919]
NM_001098784	FAM89B	0.0337726	0.00487441	9.17673	Upregulated	2.11404	Homo sapiens family with sequence similarity 89, member B (FAM89B), transcript variant 3, mRNA [NM_001098784]
NM_001018112	FANCA	0.044824	0.00736567	6.13199	Downregulated	0.444374	Homo sapiens Fanconi anemia, complementation group A (FANCA), transcript variant 2, mRNA [NM_001018112]
NM_001018113	FANCB	0.0396736	0.00616703	5.77456	Downregulated	0.623306	Homo sapiens Fanconi anemia, complementation group B (FANCB), transcript variant 1, mRNA [NM_001018113]
NM_004104	FASN	0.00807247	0.000580345	11.6415	Downregulated	0.461147	Homo sapiens fatty acid synthase (FASN), mRNA [NM_004104]
NM_006712	FASTK	0.00434689	0.00024638	12.2472	Upregulated	1.82761	Homo sapiens Fas-activated serine/threonine kinase (FASTK), transcript variant 1, mRNA [NM_006712]
NM_001008781	FAT3	0.0160745	0.00164718	7.3972	Upregulated	2.46271	Homo sapiens FAT atypical cadherin 3 (FAT3), mRNA [NM_001008781]
NM_001436	FBL	0.000214728	3.94634e-06	13.812	Downregulated	0.405472	Homo sapiens fibrillarin (FBL), mRNA [NM_001436]
NM_006329	FBLN5	0.0416571	0.00656864	7.43211	Upregulated	6.18635	Homo sapiens fibulin 5 (FBLN5), mRNA [NM_006329]
NM_001999	FBN2	0.0113566	0.000972545	7.10221	Upregulated	7.17764	Homo sapiens fibrillin 2 (FBN2), mRNA [NM_001999]
NM_032447	FBN3	0.0229013	0.00272694	6.59355	Downregulated	0.337823	Homo sapiens fibrillin 3 (FBN3), mRNA [NM_032447]
NM_001105079	FBRS	0.00271979	0.000124576	9.25789	Upregulated	2.44277	Homo sapiens fibrosin (FBRS), mRNA [NM_001105079]
NM_012304	FBXL7	0.00820909	0.00059352	6.48665	Upregulated	1.78454	Homo sapiens F-box and leucine-rich repeat protein 7 (FBXL7), transcript variant 1, mRNA [NM_012304]
NM_012168	FBXO2	1.86714e-05	1.17706e-07	8.33725	Upregulated	21.3834	Homo sapiens F-box protein 2 (FBXO2), mRNA [NM_012168]
NM_001080410	FBXO41	3.04166e-05	2.49097e-07	7.62683	Upregulated	7.92505	Homo sapiens F-box protein 41 (FBXO41), mRNA [NM_001080410]
NM_001014765	FBXO44	0.000799827	2.22963e-05	5.99242	Upregulated	2.61712	Homo sapiens F-box protein 44 (FBXO44), transcript variant 4, mRNA [NM_001014765]
NM_001080469	FBXO46	0.0206923	0.00236483	8.09576	Downregulated	0.450908	Homo sapiens F-box protein 46 (FBXO46), mRNA [NM_001080469]
NM_015962	FCF1	0.0433583	0.00700831	6.57456	Downregulated	0.593643	Homo sapiens FCF1 rRNA-processing protein (FCF1), mRNA [NM_015962]
NM_004107	FCGRT	0.0102995	0.000835887	8.92476	Upregulated	4.19003	Homo sapiens Fc fragment of IgG, receptor, transporter, alpha (FCGRT), transcript variant 2, mRNA [NM_004107]
NM_001012515	FECH	0.0116768	0.00101619	6.77264	Upregulated	1.88972	Homo sapiens ferrochelatase (FECH), transcript variant 1, mRNA [NM_001012515]
NR_119376	FER1L4	1.89835e-05	1.2167e-07	6.03837	Upregulated	3.12246	Homo sapiens fer-1-like family member 4, pseudogene (functional) (FER1L4), non-coding RNA [NR_119376]
NM_017671	FERMT1	0.0140865	0.00134991	7.36748	Upregulated	2.09868	Homo sapiens fermitin family member 1 (FERMT1), mRNA [NM_017671]
NM_033086	FGD3	0.0140246	0.00134073	6.18054	Upregulated	2.75719	Homo sapiens FYVE, RhoGEF and PH domain containing 3 (FGD3), transcript variant 2, mRNA [NM_033086]
NM_139241	FGD4	0.0262527	0.00335305	7.16614	Downregulated	0.354872	Homo sapiens FYVE, RhoGEF and PH domain containing 4 (FGD4), mRNA [NM_139241]
NR_046251	FGD5-AS1	0.0183271	0.00197626	7.9119	Upregulated	1.70904	Homo sapiens FGD5 antisense RNA 1 (FGD5-AS1), transcript variant 1, long non-coding RNA [NR_046251]
NM_004114	FGF13	0.0102123	0.000820407	7.62344	Downregulated	0.100543	Homo sapiens fibroblast growth factor 13 (FGF13), transcript variant 1, mRNA [NM_004114]
NM_023110	FGFR1	0.00253555	0.000111775	9.39284	Downregulated	0.312516	Homo sapiens fibroblast growth factor receptor 1 (FGFR1), transcript variant 1, mRNA [NM_023110]
NM_000142	FGFR3	8.32558e-05	1.05436e-06	8.15194	Downregulated	0.0957346	Homo sapiens fibroblast growth factor receptor 3 (FGFR3), transcript variant 1, mRNA [NM_000142]
NM_001004356	FGFRL1	0.000100509	1.39845e-06	7.01186	Upregulated	4.61604	Homo sapiens fibroblast growth factor receptor-like 1 (FGFRL1), transcript variant 1, mRNA [NM_001004356]
NM_025135	FHOD3	0.0030718	0.000147304	6.17232	Upregulated	2.42877	Homo sapiens formin homology 2 domain containing 3 (FHOD3), transcript variant 1, mRNA [NM_025135]
NM_001161357	FCHO1	0.04109	0.00643796	8.27806	Downregulated	0.388645	Homo sapiens FCH domain only 1 (FCHO1), transcript variant 1, mRNA [NM_001161357]
NM_007076	FICD	0.0134115	0.00124904	6.83387	Upregulated	1.71394	Homo sapiens FIC domain containing (FICD), mRNA [NM_007076]
NM_001013690	FIGNL2	1.71821e-05	1.0349e-07	8.41517	Downregulated	0.158779	Homo sapiens fidgetin-like 2 (FIGNL2), mRNA [NM_001013690]
NM_016068	FIS1	0.049504	0.00849405	10.4161	Upregulated	2.24527	Homo sapiens fission 1 (mitochondrial outer membrane) homolog (S. cerevisiae) (FIS1), mRNA [NM_016068]
NM_017946	FKBP14	0.00281607	0.000130692	7.29586	Upregulated	2.85827	Homo sapiens FK506 binding protein 14, 22 kDa (FKBP14), transcript variant 1, mRNA [NM_017946]
NM_007270	FKBP9	0.00054713	1.34776e-05	10.3399	Upregulated	5.56313	Homo sapiens FK506 binding protein 9, 63 kDa (FKBP9), transcript variant 1, mRNA [NM_007270]
NR_033874	FLJ20021	0.0277045	0.00363902	6.97595	Upregulated	4.48146	Homo sapiens uncharacterized LOC90024 (FLJ20021), long non-coding RNA [NR_033874]
NM_198391	FLRT3	0.00937503	0.000712401	6.69869	Upregulated	3.61689	Homo sapiens fibronectin leucine rich transmembrane protein 3 (FLRT3), transcript variant 2, mRNA [NM_198391]
NM_014053	FLVCR1	0.0104807	0.000860305	8.11474	Downregulated	0.443655	Homo sapiens feline leukemia virus subgroup C cellular receptor 1 (FLVCR1), mRNA [NM_014053]
NM_020912	FLYWCH1	0.032492	0.00459405	6.57448	Downregulated	0.553254	Homo sapiens FLYWCH-type zinc finger 1 (FLYWCH1), transcript variant 2, mRNA [NM_020912]
NM_001024948	FNBP1L	0.0151559	0.00150437	8.83153	Downregulated	0.286991	Homo sapiens formin binding protein 1-like (FNBP1L), transcript variant 1, mRNA [NM_001024948]
NM_005253	FOSL2	0.0129424	0.00118723	6.53083	Upregulated	2.59203	Homo sapiens FOS-like antigen 2 (FOSL2), mRNA [NM_005253]
NM_012183	FOXD3	0.000391154	8.91046e-06	6.93541	Downregulated	0.22472	Homo sapiens forkhead box D3 (FOXD3), mRNA [NM_012183]
NM_001037165	FOXK1	0.0256473	0.0032282	7.17668	Upregulated	1.72317	Homo sapiens forkhead box K1 (FOXK1), mRNA [NM_001037165]
NM_202002	FOXM1	0.000638102	1.67155e-05	9.4956	Downregulated	0.297488	Homo sapiens forkhead box M1 (FOXM1), transcript variant 1, mRNA [NM_202002]
NM_005197	FOXN3	0.0334923	0.00480789	6.9166	Downregulated	0.555738	Homo sapiens forkhead box N3 (FOXN3), transcript variant 2, mRNA [NM_005197]
NM_005938	FOXO4	0.0234141	0.0028115	6.10525	Downregulated	0.467285	Homo sapiens forkhead box O4 (FOXO4), transcript variant 1, mRNA [NM_005938]
NM_001291281	FOXO6	0.0474298	0.00800264	8.28744	Downregulated	0.370443	Homo sapiens forkhead box O6 (FOXO6), mRNA [NM_001291281]
NM_012083	FRAT2	1.27917e-05	6.81564e-08	9.40479	Downregulated	0.0385308	Homo sapiens frequently rearranged in advanced T-cell lymphomas 2 (FRAT2), mRNA [NM_012083]
NM_015123	FRMD4B	0.0227431	0.00270634	6.43661	Upregulated	3.01774	Homo sapiens FERM domain containing 4B (FRMD4B), mRNA [NM_015123]
NM_001042481	FRMD6	0.0477528	0.00808626	6.38362	Upregulated	2.49181	Homo sapiens FERM domain containing 6 (FRMD6), transcript variant 1, mRNA [NM_001042481]
NM_013409	FST	0.00928315	0.000703226	7.50091	Downregulated	0.252273	Homo sapiens follistatin (FST), transcript variant FST344, mRNA [NM_013409]
NM_005860	FSTL3	0.00350936	0.000176495	8.48727	Upregulated	10.8594	Homo sapiens follistatin-like 3 (secreted glycoprotein) (FSTL3), mRNA [NM_005860]
NM_000146	FTL	0.00824199	0.00059826	12.0234	Upregulated	1.85779	Homo sapiens ferritin, light polypeptide (FTL), mRNA [NM_000146]
NM_017647	FTSJ3	0.0283903	0.00380145	10.3213	Downregulated	0.608158	Homo sapiens FtsJ homolog 3 (E. coli) (FTSJ3), mRNA [NM_017647]
NM_198472	FUOM	0.00400869	0.000215757	8.40527	Downregulated	0.252806	Homo sapiens fucose mutarotase (FUOM), transcript variant 2, mRNA [NM_198472]
NM_004960	FUS	0.00609355	0.000391277	10.3097	Downregulated	0.496323	Homo sapiens FUS RNA binding protein (FUS), transcript variant 1, mRNA [NM_004960]
NR_024334	FUT8-AS1	0.0480835	0.00815749	5.99061	Downregulated	0.462216	Homo sapiens FUT8 antisense RNA 1 (FUT8-AS1), long non-coding RNA [NR_024334]
NM_001013438	FXR1	0.0472378	0.00794714	9.52112	Downregulated	0.457892	Homo sapiens fragile X mental retardation, autosomal homolog 1 (FXR1), transcript variant 2, mRNA [NM_001013438]
NM_022003	FXYD6	0.0191351	0.00210708	6.27691	Downregulated	0.589464	Homo sapiens FXYD domain containing ion transport regulator 6 (FXYD6), transcript variant 1, mRNA [NM_022003]
NM_024513	FYCO1	0.00847987	0.000626005	6.66861	Upregulated	1.95239	Homo sapiens FYVE and coiled-coil domain containing 1 (FYCO1), mRNA [NM_024513]
NM_001011537	FYTTD1	0.0108084	0.000897223	7.02405	Upregulated	2.24523	Homo sapiens forty-two-three domain containing 1 (FYTTD1), transcript variant 2, mRNA [NM_001011537]
NM_003505	FZD1	4.89522e-05	5.29213e-07	7.04445	Upregulated	6.2484	Homo sapiens frizzled class receptor 1 (FZD1), mRNA [NM_003505]
NM_003506	FZD6	0.00175488	6.62652e-05	6.71178	Upregulated	2.94586	Homo sapiens frizzled class receptor 6 (FZD6), transcript variant 1, mRNA [NM_003506]
NM_003507	FZD7	0.0157118	0.00159423	8.55454	Upregulated	3.14097	Homo sapiens frizzled class receptor 7 (FZD7), mRNA [NM_003507]
NM_016263	FZR1	0.0106856	0.000883727	7.30292	Upregulated	2.48505	Homo sapiens fizzy/cell division cycle 20 related 1 (Drosophila) (FZR1), transcript variant 2, mRNA [NM_016263]
NM_005754	G3BP1	0.00995108	0.000777644	11.3206	Downregulated	0.4531	Homo sapiens GTPase activating protein (SH3 domain) binding protein 1 (G3BP1), transcript variant 1, mRNA [NM_005754]
NM_007278	GABARAP	0.0465373	0.00776939	10.5306	Upregulated	1.77098	Homo sapiens GABA(A) receptor-associated protein (GABARAP), mRNA [NM_007278]
NM_007285	GABARAPL2	0.026683	0.00343015	8.71254	Upregulated	1.72422	Homo sapiens GABA(A) receptor-associated protein-like 2 (GABARAPL2), mRNA [NM_007285]
NM_000814	GABRB3	0.00486111	0.000285285	6.55818	Downregulated	0.391825	Homo sapiens gamma-aminobutyric acid (GABA) A receptor, beta 3 (GABRB3), transcript variant 1, mRNA [NM_000814]
NM_014211	GABRP	0.0127883	0.00116033	5.81874	Downregulated	0.373956	Homo sapiens gamma-aminobutyric acid (GABA) A receptor, pi (GABRP), transcript variant 1, mRNA [NM_014211]
NM_001924	GADD45A	0.00177026	6.73929e-05	8.8262	Upregulated	3.97789	Homo sapiens growth arrest and DNA-damage-inducible, alpha (GADD45A), transcript variant 1, mRNA [NM_001924]
NM_015973	GAL	0.00370222	0.000192687	8.91787	Downregulated	0.0275339	Homo sapiens galanin/GMAP prepropeptide (GAL), mRNA [NM_015973]
NM_198321	GALNT10	0.000237064	4.60601e-06	7.94431	Upregulated	3.11071	Homo sapiens polypeptide N-acetylgalactosaminyltransferase 10 (GALNT10), mRNA [NM_198321]
NM_022087	GALNT11	0.0324629	0.00458491	6.10114	Upregulated	1.66032	Homo sapiens polypeptide N-acetylgalactosaminyltransferase 11 (GALNT11), mRNA [NM_022087]
NM_024572	GALNT14	0.000306063	6.56374e-06	7.28821	Downregulated	0.180696	Homo sapiens polypeptide N-acetylgalactosaminyltransferase 14 (GALNT14), transcript variant 1, mRNA [NM_024572]
NM_004481	GALNT2	0.0293006	0.00398669	6.95875	Upregulated	1.81098	Homo sapiens polypeptide N-acetylgalactosaminyltransferase 2 (GALNT2), transcript variant 1, mRNA [NM_004481]
NM_007210	GALNT6	1.73661e-06	3.37968e-09	7.90533	Downregulated	0.161629	Homo sapiens polypeptide N-acetylgalactosaminyltransferase 6 (GALNT6), mRNA [NM_007210]
NM_017423	GALNT7	0.0330108	0.00470308	8.18343	Upregulated	2.49341	Homo sapiens polypeptide N-acetylgalactosaminyltransferase 7 (GALNT7), mRNA [NM_017423]
NM_138924	GAMT	0.0404194	0.00631801	7.48658	Upregulated	2.72792	Homo sapiens guanidinoacetate N-methyltransferase (GAMT), transcript variant 2, mRNA [NM_138924]
NM_000819	GART	0.00753437	0.000529442	9.96766	Downregulated	0.539446	Homo sapiens phosphoribosylglycinamide formyltransferase, phosphoribosylglycinamide synthetase, phosphoribosylaminoimidazole synthetase (GART), transcript variant 1, mRNA [NM_000819]
NR_002578	GAS5	0.0180728	0.00194125	12.3523	Downregulated	0.493913	Homo sapiens growth arrest-specific 5 (non-protein coding) (GAS5), long non-coding RNA [NR_002578]
NM_001002295	GATA3	0.027291	0.00355731	6.99439	Downregulated	0.23391	Homo sapiens GATA binding protein 3 (GATA3), transcript variant 1, mRNA [NM_001002295]
NR_024256	GATA3-AS1	0.00422861	0.000233949	6.4559	Downregulated	0.176925	Homo sapiens GATA3 antisense RNA 1 (GATA3-AS1), transcript variant 2, long non-coding RNA [NR_024256]
NM_005257	GATA6	0.00294536	0.0001391	7.43273	Upregulated	2.57376	Homo sapiens GATA binding protein 6 (GATA6), mRNA [NM_005257]
NM_178831	GATS	0.0215205	0.00250236	6.64538	Downregulated	0.51075	Homo sapiens GATS, stromal antigen 3 opposite strand (GATS), transcript variant 1, mRNA [NM_178831]
NM_001005741	GBA	0.012493	0.00112148	7.68075	Upregulated	2.21887	Homo sapiens glucosidase, beta, acid (GBA), transcript variant 2, mRNA [NM_001005741]
NR_002188	GBAP1	0.00826523	0.000602627	6.64578	Upregulated	2.16342	Homo sapiens glucosidase, beta, acid pseudogene 1 (GBAP1), non-coding RNA [NR_002188]
NM_004120	GBP2	0.00391553	0.000208929	5.81976	Upregulated	1.98971	Homo sapiens guanylate binding protein 2, interferon-inducible (GBP2), mRNA [NM_004120]
NM_004483	GCSH	0.0165633	0.00171516	11.7864	Downregulated	0.532973	Homo sapiens glycine cleavage system protein H (aminomethyl carrier) (GCSH), transcript variant 1, mRNA [NM_004483]
NM_005811	GDF11	0.013478	0.00126246	6.86362	Downregulated	0.455735	Homo sapiens growth differentiation factor 11 (GDF11), mRNA [NM_005811]
NM_004864	GDF15	0.00032927	7.14477e-06	11.1629	Upregulated	5.00097	Homo sapiens growth differentiation factor 15 (GDF15), mRNA [NM_004864]
NM_020634	GDF3	0.000553509	1.37156e-05	7.22575	Downregulated	0.0949199	Homo sapiens growth differentiation factor 3 (GDF3), mRNA [NM_020634]
NM_018988	GFOD1	0.000464975	1.08793e-05	6.68036	Upregulated	4.29238	Homo sapiens glucose-fructose oxidoreductase domain containing 1 (GFOD1), transcript variant 1, mRNA [NM_018988]
NM_005264	GFRA1	0.00254572	0.000112837	6.69825	Upregulated	3.79678	Homo sapiens GDNF family receptor alpha 1 (GFRA1), transcript variant 1, mRNA [NM_005264]
NM_138619	GGA3	0.00471688	0.00027245	8.01697	Downregulated	0.46951	Homo sapiens golgi-associated, gamma adaptin ear containing, ARF binding protein 3 (GGA3), transcript variant long, mRNA [NM_138619]
NM_001288833	GGT1	0.0220441	0.00259082	6.43202	Downregulated	0.487485	Homo sapiens gamma-glutamyltransferase 1 (GGT1), transcript variant 6, mRNA [NM_001288833]
NM_178311	GGTLC1	0.00566953	0.000356371	7.43522	Downregulated	0.389713	Homo sapiens gamma-glutamyltransferase light chain 1 (GGTLC1), transcript variant A, mRNA [NM_178311]
NM_199127	GGTLC2	0.00271325	0.000123825	6.1943	Downregulated	0.371984	Homo sapiens gamma-glutamyltransferase light chain 2 (GGTLC2), transcript variant 1, mRNA [NM_199127]
NM_001282879	GGTLC2	0.0044659	0.00025485	6.80832	Downregulated	0.260437	Homo sapiens gamma-glutamyltransferase light chain 2 (GGTLC2), transcript variant 3, mRNA [NM_001282879]
NM_138785	GINM1	0.0312441	0.00435487	7.84848	Upregulated	2.43325	Homo sapiens glycoprotein integral membrane 1 (GINM1), mRNA [NM_138785]
NM_021067	GINS1	0.0114198	0.000981955	10.0521	Downregulated	0.561628	Homo sapiens GINS complex subunit 1 (Psf1 homolog) (GINS1), mRNA [NM_021067]
NM_005716	GIPC1	0.0115861	0.00100314	12.5475	Upregulated	2.14872	Homo sapiens GIPC PDZ domain containing family, member 1 (GIPC1), transcript variant 1, mRNA [NM_005716]
NM_000165	GJA1	0.00883928	0.000657315	8.65888	Downregulated	0.306987	Homo sapiens gap junction protein, alpha 1, 43kDa (GJA1), mRNA [NM_000165]
NM_005497	GJC1	5.66709e-06	2.05734e-08	9.91024	Downregulated	0.0640012	Homo sapiens gap junction protein, gamma 1, 45kDa (GJC1), transcript variant 1, mRNA [NM_005497]
NM_020435	GJC2	3.52652e-05	3.04996e-07	6.26764	Upregulated	4.43753	Homo sapiens gap junction protein, gamma 2, 47kDa (GJC2), mRNA [NM_020435]
NM_000169	GLA	0.00350936	0.000176305	10.2186	Downregulated	0.515124	Homo sapiens galactosidase, alpha (GLA), mRNA [NM_000169]
NM_000170	GLDC	7.66482e-06	3.43289e-08	9.03584	Downregulated	0.0799782	Homo sapiens glycine dehydrogenase (decarboxylating) (GLDC), mRNA [NM_000170]
NM_032575	GLIS2	0.0478457	0.00810975	7.36634	Upregulated	2.24048	Homo sapiens GLIS family zinc finger 2 (GLIS2), mRNA [NM_032575]
NM_144580	GLMP	0.00897335	0.000672135	8.74846	Upregulated	1.92446	Homo sapiens glycosylated lysosomal membrane protein (GLMP), transcript variant 1, mRNA [NM_144580]
NM_002064	GLRX	0.00239244	0.000103826	9.23704	Upregulated	3.42778	Homo sapiens glutaredoxin (thioltransferase) (GLRX), transcript variant 1, mRNA [NM_002064]
NM_001256310	GLS	0.000151988	2.53566e-06	8.11282	Upregulated	3.42321	Homo sapiens glutaminase (GLS), transcript variant 2, mRNA [NM_001256310]
NM_144669	GLT1D1	0.000910268	2.66403e-05	6.27281	Downregulated	0.384964	Homo sapiens glycosyltransferase 1 domain containing 1 (GLT1D1), mRNA [NM_144669]
NM_005271	GLUD1	0.0218623	0.0025627	9.64635	Downregulated	0.576999	Homo sapiens glutamate dehydrogenase 1 (GLUD1), mRNA [NM_005271]
NM_012084	GLUD2	0.0230783	0.0027587	7.5324	Downregulated	0.621919	Homo sapiens glutamate dehydrogenase 2 (GLUD2), mRNA [NM_012084]
NM_015895	GMNN	0.000816538	2.29513e-05	9.98783	Downregulated	0.351992	Homo sapiens geminin, DNA replication inhibitor (GMNN), transcript variant 1, mRNA [NM_015895]
NM_002067	GNA11	0.00386893	0.00020465	7.26434	Upregulated	2.15399	Homo sapiens guanine nucleotide binding protein (G protein), alpha 11 (Gq class) (GNA11), mRNA [NM_002067]
NM_006572	GNA13	0.0302073	0.00415671	7.29337	Downregulated	0.501161	Homo sapiens guanine nucleotide binding protein (G protein), alpha 13 (GNA13), transcript variant 1, mRNA [NM_006572]
ENST00000481768	GNAS	0.0119105	0.00104757	6.75521	Downregulated	0.386669	GNAS complex locus [Source:HGNC Symbol;Acc:HGNC:4392] [ENST00000481768]
NM_002073	GNAZ	0.00533685	0.000327194	8.61887	Upregulated	4.15514	Homo sapiens guanine nucleotide binding protein (G protein), alpha z polypeptide (GNAZ), mRNA [NM_002073]
NM_002075	GNB3	3.88499e-05	3.80999e-07	5.91786	Upregulated	2.71564	Homo sapiens guanine nucleotide binding protein (G protein), beta polypeptide 3 (GNB3), transcript variant 1, mRNA [NM_002075]
NM_032520	GNPTG	0.00152373	5.42425e-05	9.6355	Upregulated	2.39685	Homo sapiens N-acetylglucosamine-1-phosphate transferase, gamma subunit (GNPTG), mRNA [NM_032520]
NM_002076	GNS	0.00315731	0.000152624	10.2171	Upregulated	2.71654	Homo sapiens glucosamine (N-acetyl)-6-sulfatase (GNS), mRNA [NM_002076]
NM_005895	GOLGA3	0.0198984	0.00224337	8.72748	Upregulated	1.86633	Homo sapiens golgin A3 (GOLGA3), transcript variant 1, mRNA [NM_005895]
NR_024074	GOLGA8IP	0.04399	0.00718786	6.09143	Upregulated	1.71038	Homo sapiens golgin A8 family, member I, pseudogene (GOLGA8IP), non-coding RNA [NR_024074]
NM_001282861	GON4L	0.0498471	0.00855676	7.47439	Downregulated	0.555073	Homo sapiens gon-4-like (C. elegans) (GON4L), transcript variant 6, mRNA [NM_001282861]
NM_015530	GORASP2	0.0477528	0.00808664	10.1835	Upregulated	1.50348	Homo sapiens golgi reassembly stacking protein 2, 55kDa (GORASP2), transcript variant 1, mRNA [NM_015530]
NM_002081	GPC1	0.000151988	2.54683e-06	11.2315	Upregulated	5.43965	Homo sapiens glypican 1 (GPC1), mRNA [NM_002081]
ENST00000471050	GPC2	3.71965e-05	3.50422e-07	7.52809	Downregulated	0.18172	glypican 2 [Source:HGNC Symbol;Acc:HGNC:4450] [ENST00000471050]
NM_001164617	GPC3	0.0429401	0.00689695	7.52892	Downregulated	0.466715	Homo sapiens glypican 3 (GPC3), transcript variant 1, mRNA [NM_001164617]
NM_001448	GPC4	0.00255293	0.000113748	9.11745	Downregulated	0.349546	Homo sapiens glypican 4 (GPC4), mRNA [NM_001448]
NM_005708	GPC6	0.00548457	0.000337968	7.10656	Upregulated	4.59891	Homo sapiens glypican 6 (GPC6), mRNA [NM_005708]
NM_020806	GPHN	7.0035e-05	8.38257e-07	6.76766	Upregulated	2.99237	Homo sapiens gephyrin (GPHN), transcript variant 1, mRNA [NM_020806]
NM_001001996	GPM6B	0.000134533	2.08811e-06	5.83787	Downregulated	0.269741	Homo sapiens glycoprotein M6B (GPM6B), transcript variant 2, mRNA [NM_001001996]
NM_001001995	GPM6B	3.78384e-05	3.65235e-07	6.77991	Downregulated	0.197014	Homo sapiens glycoprotein M6B (GPM6B), transcript variant 1, mRNA [NM_001001995]
NM_014373	GPR160	0.00866274	0.000640842	6.04815	Downregulated	0.460791	Homo sapiens G protein-coupled receptor 160 (GPR160), mRNA [NM_014373]
NM_006143	GPR19	0.000189938	3.31475e-06	7.42737	Downregulated	0.100106	Homo sapiens G protein-coupled receptor 19 (GPR19), mRNA [NM_006143]
NM_001079858	GPR64	0.000618985	1.61557e-05	5.71124	Upregulated	2.94457	Homo sapiens G protein-coupled receptor 64 (GPR64), transcript variant 1, mRNA [NM_001079858]
NM_032119	GPR98	0.00660597	0.000442268	6.50009	Downregulated	0.413339	Homo sapiens G protein-coupled receptor 98 (GPR98), transcript variant 1, mRNA [NM_032119]
NM_003979	GPRC5A	0.00497615	0.000294342	6.1658	Upregulated	2.77206	Homo sapiens G protein-coupled receptor, class C, group 5, member A (GPRC5A), mRNA [NM_003979]
NM_001001555	GRB10	0.0154913	0.00154793	9.54973	Downregulated	0.336473	Homo sapiens growth factor receptor-bound protein 10 (GRB10), transcript variant 4, mRNA [NM_001001555]
NM_005310	GRB7	0.00350936	0.0001763	5.96083	Downregulated	0.358392	Homo sapiens growth factor receptor-bound protein 7 (GRB7), transcript variant 1, mRNA [NM_005310]
NM_198173	GRHL3	3.71965e-05	3.38111e-07	7.12761	Downregulated	0.0856141	Homo sapiens grainyhead-like 3 (Drosophila) (GRHL3), transcript variant 2, mRNA [NM_198173]
NM_002087	GRN	0.0252533	0.0031552	13.8865	Upregulated	1.74022	Homo sapiens granulin (GRN), mRNA [NM_002087]
NM_000847	GSTA3	0.000258744	5.31474e-06	6.14338	Downregulated	0.187331	Homo sapiens glutathione S-transferase alpha 3 (GSTA3), mRNA [NM_000847]
NM_004832	GSTO1	0.0129144	0.00118174	10.7032	Downregulated	0.404059	Homo sapiens glutathione S-transferase omega 1 (GSTO1), transcript variant 1, mRNA [NM_004832]
NM_004492	GTF2A2	0.0346292	0.00504999	11.1573	Upregulated	1.87829	Homo sapiens general transcription factor IIA, 2, 12kDa (GTF2A2), mRNA [NM_004492]
NM_005513	GTF2E1	0.0191351	0.00210432	8.32734	Downregulated	0.506876	Homo sapiens general transcription factor IIE, polypeptide 1, alpha 56kDa (GTF2E1), mRNA [NM_005513]
NM_016426	GTSE1	0.0315069	0.00442556	8.17922	Downregulated	0.511578	Homo sapiens G-2 and S-phase expressed 1 (GTSE1), mRNA [NM_016426]
NM_000856	GUCY1A3	1.74174e-07	1.18191e-10	6.13827	Upregulated	9.71913	Homo sapiens guanylate cyclase 1, soluble, alpha 3 (GUCY1A3), transcript variant 1, mRNA [NM_000856]
NM_001242840	GUK1	0.0459209	0.00763458	9.823	Upregulated	2.04458	Homo sapiens guanylate kinase 1 (GUK1), transcript variant 5, mRNA [NM_001242840]
NM_000858	GUK1	0.0287277	0.00386858	11.3772	Upregulated	1.93332	Homo sapiens guanylate kinase 1 (GUK1), transcript variant 2, mRNA [NM_000858]
NM_002101	GYPC	0.0246068	0.00302122	6.97324	Upregulated	3.51718	Homo sapiens glycophorin C (Gerbich blood group) (GYPC), transcript variant 1, mRNA [NM_002101]
NM_005318	H1F0	2.57526e-05	1.90323e-07	8.73939	Downregulated	0.164527	Homo sapiens H1 histone family, member 0 (H1F0), mRNA [NM_005318]
NM_012412	H2AFV	0.0284952	0.0038243	13.4067	Downregulated	0.594044	Homo sapiens H2A histone family, member V (H2AFV), transcript variant 1, mRNA [NM_012412]
NM_138610	H2AFY	0.000249453	5.00026e-06	11.4178	Upregulated	2.70798	Homo sapiens H2A histone family, member Y (H2AFY), transcript variant 3, mRNA [NM_138610]
NM_001013699	H3F3C	0.0215205	0.00250074	12.0771	Downregulated	0.586071	Homo sapiens H3 histone, family 3C (H3F3C), mRNA [NM_001013699]
NM_000183	HADHB	0.0429164	0.00688681	10.5664	Upregulated	1.61214	Homo sapiens hydroxyacyl-CoA dehydrogenase/3-ketoacyl-CoA thiolase/enoyl-CoA hydratase (trifunctional protein), beta subunit (HADHB), transcript variant 1, mRNA [NM_000183]
NM_004821	HAND1	0.0026108	0.000116932	7.48506	Downregulated	0.0445095	Homo sapiens heart and neural crest derivatives expressed 1 (HAND1), mRNA [NM_004821]
NM_001884	HAPLN1	0.0447337	0.00734738	5.71225	Downregulated	0.185113	Homo sapiens hyaluronan and proteoglycan link protein 1 (HAPLN1), mRNA [NM_001884]
NM_015302	HAUS5	0.0366947	0.0054641	8.60502	Downregulated	0.484465	Homo sapiens HAUS augmin-like complex, subunit 5 (HAUS5), mRNA [NM_015302]
NM_033417	HAUS8	0.0257434	0.00324824	7.82175	Downregulated	0.688195	Homo sapiens HAUS augmin-like complex, subunit 8 (HAUS8), transcript variant 1, mRNA [NM_033417]
NM_005333	HCCS	0.0417943	0.00660641	8.76708	Downregulated	0.562848	Homo sapiens holocytochrome c synthase (HCCS), transcript variant 1, mRNA [NM_005333]
NR_026790	HCG11	0.0454385	0.00751995	7.58534	Upregulated	1.86986	Homo sapiens HLA complex group 11 (non-protein coding) (HCG11), long non-coding RNA [NR_026790]
NM_016073	HDGFRP3	0.0172361	0.00181278	7.61268	Upregulated	2.4043	Homo sapiens hepatoma-derived growth factor, related protein 3 (HDGFRP3), mRNA [NM_016073]
NM_012080	HDHD1	0.0210548	0.0024274	7.93184	Downregulated	0.460211	Homo sapiens haloacid dehalogenase-like hydrolase domain containing 1 (HDHD1), transcript variant 2, mRNA [NM_012080]
NM_005336	HDLBP	0.00139566	4.74617e-05	9.8004	Upregulated	2.58156	Homo sapiens high density lipoprotein binding protein (HDLBP), transcript variant 1, mRNA [NM_005336]
NR_024467	HECTD2-AS1	0.0283248	0.0037883	6.29737	Downregulated	0.512377	Homo sapiens HECTD2 antisense RNA 1 (HECTD2-AS1), long non-coding RNA [NR_024467]
NM_020733	HEG1	0.00494274	0.000291984	9.60156	Upregulated	6.63999	Homo sapiens heart development protein with EGF-like domains 1 (HEG1), mRNA [NM_020733]
NM_018063	HELLS	0.00779753	0.000554558	7.67411	Downregulated	0.401105	Homo sapiens helicase, lymphoid-specific (HELLS), transcript variant 1, mRNA [NM_018063]
NM_022079	HERC4	0.0383088	0.00585726	6.22927	Downregulated	0.62657	Homo sapiens HECT and RLD domain containing E3 ubiquitin protein ligase 4 (HERC4), transcript variant 1, mRNA [NM_022079]
NM_000520	HEXA	0.00173184	6.45929e-05	8.70856	Upregulated	3.21366	Homo sapiens hexosaminidase A (alpha polypeptide) (HEXA), mRNA [NM_000520]
NM_001040708	HEY1	0.00841217	0.00061516	6.36129	Downregulated	0.265637	Homo sapiens hes-related family bHLH transcription factor with YRPW motif 1 (HEY1), transcript variant 2, mRNA [NM_001040708]
NM_152419	HGSNAT	0.00741705	0.000517189	8.01707	Upregulated	3.52249	Homo sapiens heparan-alpha-glucosaminide N-acetyltransferase (HGSNAT), mRNA [NM_152419]
NM_001145095	HHLA1	0.00917081	0.000692591	6.53125	Downregulated	0.403089	Homo sapiens HERV-H LTR-associating 1 (HHLA1), mRNA [NM_001145095]
NM_001036646	HHLA3	0.0141009	0.00135238	5.91472	Downregulated	0.580867	Homo sapiens HERV-H LTR-associating 3 (HHLA3), transcript variant 3, mRNA [NM_001036646]
NM_015094	HIC2	0.00975715	0.000754955	9.77784	Downregulated	0.27129	Homo sapiens hypermethylated in cancer 2 (HIC2), mRNA [NM_015094]
NM_030630	HID1	0.0145019	0.00141212	6.82273	Upregulated	3.12466	Homo sapiens HID1 domain containing (HID1), mRNA [NM_030630]
NM_138571	HINT3	0.00478542	0.000278681	8.18326	Upregulated	2.75273	Homo sapiens histidine triad nucleotide binding protein 3 (HINT3), mRNA [NM_138571]
NM_005319	HIST1H1C	0.000279464	5.89377e-06	11.4979	Downregulated	0.144345	Homo sapiens histone cluster 1, H1c (HIST1H1C), mRNA [NM_005319]
NM_005320	HIST1H1D	0.00123705	4.0407e-05	11.1433	Downregulated	0.164142	Homo sapiens histone cluster 1, H1d (HIST1H1D), mRNA [NM_005320]
NM_005321	HIST1H1E	0.0149987	0.00148315	11.3314	Downregulated	0.32915	Homo sapiens histone cluster 1, H1e (HIST1H1E), mRNA [NM_005321]
ENST00000314088	HIST1H2AC	0.00156645	5.67027e-05	6.2253	Downregulated	0.455851	histone cluster 1, H2ac [Source:HGNC Symbol;Acc:HGNC:4733] [ENST00000314088]
NM_021065	HIST1H2AD	0.00224911	9.53214e-05	11.2051	Downregulated	0.271545	Homo sapiens histone cluster 1, H2ad (HIST1H2AD), mRNA [NM_021065]
NM_021052	HIST1H2AE	0.00498059	0.000294989	9.70571	Downregulated	0.302457	Homo sapiens histone cluster 1, H2ae (HIST1H2AE), mRNA [NM_021052]
NM_021062	HIST1H2BB	0.000112596	1.62567e-06	9.29913	Downregulated	0.182093	Homo sapiens histone cluster 1, H2bb (HIST1H2BB), mRNA [NM_021062]
NM_003526	HIST1H2BC	0.000276508	5.76502e-06	7.78165	Downregulated	0.281162	Homo sapiens histone cluster 1, H2bc (HIST1H2BC), mRNA [NM_003526]
NM_021063	HIST1H2BD	1.33328e-05	7.20692e-08	8.99299	Downregulated	0.157075	Homo sapiens histone cluster 1, H2bd (HIST1H2BD), transcript variant 1, mRNA [NM_021063]
NM_003518	HIST1H2BG	0.000279464	5.88642e-06	7.90512	Downregulated	0.250789	Homo sapiens histone cluster 1, H2bg (HIST1H2BG), mRNA [NM_003518]
NM_003524	HIST1H2BH	1.95874e-05	1.27053e-07	10.8933	Downregulated	0.223047	Homo sapiens histone cluster 1, H2bh (HIST1H2BH), mRNA [NM_003524]
NM_003525	HIST1H2BI	3.85713e-05	3.75288e-07	9.65629	Downregulated	0.222463	Homo sapiens histone cluster 1, H2bi (HIST1H2BI), mRNA [NM_003525]
NM_021058	HIST1H2BJ	0.0155263	0.00155978	7.85241	Downregulated	0.372475	Homo sapiens histone cluster 1, H2bj (HIST1H2BJ), mRNA [NM_021058]
NM_080593	HIST1H2BK	7.66482e-06	3.27802e-08	9.35258	Downregulated	0.168442	Homo sapiens histone cluster 1, H2bk (HIST1H2BK), mRNA [NM_080593]
NM_003519	HIST1H2BL	7.66482e-06	3.38642e-08	11.2872	Downregulated	0.205521	Homo sapiens histone cluster 1, H2bl (HIST1H2BL), mRNA [NM_003519]
NM_003521	HIST1H2BM	1.95812e-06	4.23378e-09	9.49054	Downregulated	0.11942	Homo sapiens histone cluster 1, H2bm (HIST1H2BM), mRNA [NM_003521]
NM_003527	HIST1H2BO	4.76763e-05	5.08057e-07	10.3749	Downregulated	0.214865	Homo sapiens histone cluster 1, H2bo (HIST1H2BO), mRNA [NM_003527]
NM_003531	HIST1H3C	0.0122733	0.00109464	11.3548	Downregulated	0.577954	Homo sapiens histone cluster 1, H3c (HIST1H3C), mRNA [NM_003531]
NM_003532	HIST1H3E	0.0331261	0.00472207	10.8236	Downregulated	0.639488	Homo sapiens histone cluster 1, H3e (HIST1H3E), mRNA [NM_003532]
NM_003533	HIST1H3I	0.0484448	0.00823954	7.28744	Downregulated	0.413484	Homo sapiens histone cluster 1, H3i (HIST1H3I), mRNA [NM_003533]
BC010926	HIST1H4H	0.000691892	1.85395e-05	5.9162	Downregulated	0.372727	Homo sapiens histone cluster 1, H4h, mRNA (cDNA clone IMAGE:4273904). [BC010926]
NM_001040874	HIST2H2AA4	0.00055441	1.38664e-05	7.84727	Downregulated	0.219765	Homo sapiens histone cluster 2, H2aa4 (HIST2H2AA4), mRNA [NM_001040874]
NM_175065	HIST2H2AB	0.0162182	0.00166699	11.5057	Downregulated	0.331	Homo sapiens histone cluster 2, H2ab (HIST2H2AB), mRNA [NM_175065]
NM_003517	HIST2H2AC	0.0380614	0.00579297	11.3665	Downregulated	0.350781	Homo sapiens histone cluster 2, H2ac (HIST2H2AC), mRNA [NM_003517]
NM_001005464	HIST2H3A	0.0420861	0.00668755	12.9142	Downregulated	0.342714	Homo sapiens histone cluster 2, H3a (HIST2H3A), mRNA [NM_001005464]
NM_001123375	HIST2H3D	0.0465103	0.00775485	13.225	Downregulated	0.432718	Homo sapiens histone cluster 2, H3d (HIST2H3D), mRNA [NM_001123375]
NM_000189	HK2	0.00118481	3.7449e-05	8.46514	Downregulated	0.170703	Homo sapiens hexokinase 2 (HK2), mRNA [NM_000189]
NM_002116	HLA-A	0.00478542	0.000278995	9.99761	Downregulated	0.227702	Homo sapiens major histocompatibility complex, class I, A (HLA-A), transcript variant 1 (A*03:01:0:01 allele), mRNA [NM_002116]
NM_033554	HLA-DPA1	0.000102163	1.45159e-06	6.10368	Upregulated	4.02656	Homo sapiens major histocompatibility complex, class II, DP alpha 1 (HLA-DPA1), transcript variant 1, mRNA [NM_033554]
NM_001242524	HLA-DPA1	0.00971594	0.000751016	5.79073	Upregulated	1.88289	Homo sapiens major histocompatibility complex, class II, DP alpha 1 (HLA-DPA1), transcript variant 2, mRNA [NM_001242524]
NM_001243961	HLA-DQB1	0.00259614	0.000115874	6.29849	Upregulated	2.69991	Homo sapiens major histocompatibility complex, class II, DQ beta 1 (HLA-DQB1), transcript variant 2, mRNA [NM_001243961]
NM_002123	HLA-DQB1	0.0355443	0.00523176	6.06665	Upregulated	1.74845	Homo sapiens major histocompatibility complex, class II, DQ beta 1 (HLA-DQB1), transcript variant 1, mRNA [NM_002123]
NM_002124	HLA-DRB1	0.0346292	0.00505131	6.94708	Downregulated	0.439296	Homo sapiens major histocompatibility complex, class II, DR beta 1 (HLA-DRB1), transcript variant 1, mRNA [NM_002124]
NM_022555	HLA-DRB3	0.0156073	0.0015776	6.35885	Downregulated	0.411038	Homo sapiens major histocompatibility complex, class II, DR beta 3 (HLA-DRB3), mRNA [NM_022555]
NM_145901	HMGA1	0.000306063	6.57031e-06	12.2527	Downregulated	0.215818	Homo sapiens high mobility group AT-hook 1 (HMGA1), transcript variant 3, mRNA [NM_145901]
NM_002129	HMGB2	0.000839811	2.38001e-05	10.8453	Downregulated	0.292929	Homo sapiens high mobility group box 2 (HMGB2), transcript variant 1, mRNA [NM_002129]
NM_001301228	HMGB3	0.00174331	6.54245e-05	8.19834	Downregulated	0.396549	Homo sapiens high mobility group box 3 (HMGB3), transcript variant 1, mRNA [NM_001301228]
NR_002165	HMGB3P1	9.68216e-05	1.31293e-06	9.88895	Downregulated	0.263231	Homo sapiens high mobility group box 3 pseudogene 1 (HMGB3P1), non-coding RNA [NR_002165]
NM_000859	HMGCR	0.0107212	0.000888325	9.5234	Downregulated	0.27718	Homo sapiens 3-hydroxy-3-methylglutaryl-CoA reductase (HMGCR), transcript variant 1, mRNA [NM_000859]
NM_012484	HMMR	0.0225909	0.00267951	9.02621	Downregulated	0.525292	Homo sapiens hyaluronan-mediated motility receptor (RHAMM) (HMMR), transcript variant 2, mRNA [NM_012484]
NM_031370	HNRNPD	0.0437634	0.00710411	9.69953	Downregulated	0.538936	Homo sapiens heterogeneous nuclear ribonucleoprotein D (AU-rich element RNA binding protein 1, 37kDa) (HNRNPD), transcript variant 1, mRNA [NM_031370]
NM_004966	HNRNPF	0.00206878	8.43488e-05	9.16508	Downregulated	0.405337	Homo sapiens heterogeneous nuclear ribonucleoprotein F (HNRNPF), transcript variant 3, mRNA [NM_004966]
NM_012207	HNRNPH3	0.0275388	0.00360663	9.00787	Downregulated	0.571515	Homo sapiens heterogeneous nuclear ribonucleoprotein H3 (2H9) (HNRNPH3), transcript variant 2H9, mRNA [NM_012207]
NR_033868	HNRNPKP3	0.029515	0.00402498	8.76369	Downregulated	0.506196	Homo sapiens heterogeneous nuclear ribonucleoprotein K pseudogene 3 (HNRNPKP3), non-coding RNA [NR_033868]
NM_031844	HNRNPU	0.0383088	0.00585472	9.67998	Downregulated	0.490703	Homo sapiens heterogeneous nuclear ribonucleoprotein U (scaffold attachment factor A) (HNRNPU), transcript variant 1, mRNA [NM_031844]
NM_004503	HOXC6	0.0459038	0.00762818	7.85675	Upregulated	2.99622	Homo sapiens homeobox C6 (HOXC6), transcript variant 1, mRNA [NM_004503]
NM_006897	HOXC9	0.0162182	0.00166816	7.20381	Upregulated	3.40802	Homo sapiens homeobox C9 (HOXC9), mRNA [NM_006897]
NM_000523	HOXD13	4.93409e-06	1.48594e-08	6.11643	Downregulated	0.327023	Homo sapiens homeobox D13 (HOXD13), mRNA [NM_000523]
NR_038435	HOXD-AS2	0.0279376	0.00368334	7.13565	Upregulated	5.89728	Homo sapiens HOXD cluster antisense RNA 2 (HOXD-AS2), long non-coding RNA [NR_038435]
NM_032756	HPDL	0.00611562	0.000395745	7.6266	Downregulated	0.0502915	Homo sapiens 4-hydroxyphenylpyruvate dioxygenase-like (HPDL), mRNA [NM_032756]
NM_000860	HPGD	2.0408e-05	1.3868e-07	5.87798	Downregulated	0.230584	Homo sapiens hydroxyprostaglandin dehydrogenase 15-(NAD) (HPGD), transcript variant 1, mRNA [NM_000860]
NM_004807	HS6ST1	0.0139749	0.00133274	10.9808	Downregulated	0.525795	Homo sapiens heparan sulfate 6-O-sulfotransferase 1 (HS6ST1), mRNA [NM_004807]
NM_001136180	HSBP1L1	0.0155263	0.00156052	6.69649	Upregulated	3.10246	Homo sapiens heat shock factor binding protein 1-like 1 (HSBP1L1), mRNA [NM_001136180]
NM_016245	HSD17B11	0.00396999	0.000212141	6.94865	Downregulated	0.45705	Homo sapiens hydroxysteroid (17-beta) dehydrogenase 11 (HSD17B11), mRNA [NM_016245]
NM_016142	HSD17B12	0.0264007	0.00338215	9.58251	Upregulated	1.75829	Homo sapiens hydroxysteroid (17-beta) dehydrogenase 12 (HSD17B12), mRNA [NM_016142]
NM_014234	HSD17B8	0.00344078	0.000171152	6.31773	Downregulated	0.266993	Homo sapiens hydroxysteroid (17-beta) dehydrogenase 8 (HSD17B8), mRNA [NM_014234]
NM_000862	HSD3B1	1.41358e-05	7.75014e-08	6.28723	Upregulated	9.62975	Homo sapiens hydroxy-delta-5-steroid dehydrogenase, 3 beta- and steroid delta-isomerase 1 (HSD3B1), mRNA [NM_000862]
NM_025015	HSPA12A	0.0138734	0.00132199	6.68339	Upregulated	1.87745	Homo sapiens heat shock 70kDa protein 12A (HSPA12A), mRNA [NM_025015]
NM_016299	HSPA14	0.0362874	0.00538567	9.42503	Downregulated	0.465276	Homo sapiens heat shock 70kDa protein 14 (HSPA14), transcript variant 1, mRNA [NM_016299]
NM_014365	HSPB8	0.000209222	3.76912e-06	6.36389	Upregulated	3.10145	Homo sapiens heat shock 22kDa protein 8 (HSPB8), mRNA [NM_014365]
NM_001291860	HSPG2	0.000377952	8.55135e-06	11.3583	Upregulated	5.11695	Homo sapiens heparan sulfate proteoglycan 2 (HSPG2), transcript variant 1, mRNA [NM_001291860]
NM_019859	HTR7	0.00917081	0.000692471	6.62472	Upregulated	2.47043	Homo sapiens 5-hydroxytryptamine (serotonin) receptor 7, adenylate cyclase-coupled (HTR7), transcript variant d, mRNA [NM_019859]
NM_002775	HTRA1	0.00514544	0.000308727	7.92668	Upregulated	16.5919	Homo sapiens HtrA serine peptidase 1 (HTRA1), mRNA [NM_002775]
NM_016400	HYPK	0.00221284	9.26146e-05	10.4946	Upregulated	1.92058	Homo sapiens huntingtin interacting protein K (HYPK), transcript variant 1, mRNA [NM_016400]
NM_001114121	CHEK1	0.0433117	0.00698004	7.3251	Downregulated	0.548999	Homo sapiens checkpoint kinase 1 (CHEK1), transcript variant 2, mRNA [NM_001114121]
NM_213720	CHCHD10	0.0171361	0.00179962	9.60366	Downregulated	0.27256	Homo sapiens coiled-coil-helix-coiled-coil-helix domain containing 10 (CHCHD10), transcript variant 2, mRNA [NM_213720]
NM_020412	CHMP1B	0.00826312	0.000600965	7.35495	Upregulated	2.55031	Homo sapiens charged multivesicular body protein 1B (CHMP1B), mRNA [NM_020412]
NM_024536	CHPF	1.98516e-05	1.31833e-07	12.2634	Upregulated	4.47674	Homo sapiens chondroitin polymerizing factor (CHPF), transcript variant 1, mRNA [NM_024536]
NM_019015	CHPF2	0.00562143	0.000352045	6.78882	Upregulated	2.4341	Homo sapiens chondroitin polymerizing factor 2 (CHPF2), transcript variant 1, mRNA [NM_019015]
NM_018413	CHST11	0.00757012	0.000532539	6.40597	Downregulated	0.403742	Homo sapiens carbohydrate (chondroitin 4) sulfotransferase 11 (CHST11), transcript variant 1, mRNA [NM_018413]
NM_015892	CHST15	9.18584e-05	1.21192e-06	6.66624	Downregulated	0.149215	Homo sapiens carbohydrate (N-acetylgalactosamine 4-sulfate 6-O) sulfotransferase 15 (CHST15), transcript variant 1, mRNA [NM_015892]
NM_021615	CHST6	0.00627497	0.000414778	7.80182	Downregulated	0.314077	Homo sapiens carbohydrate (N-acetylglucosamine 6-O) sulfotransferase 6 (CHST6), mRNA [NM_021615]
NM_019886	CHST7	0.000990306	2.97474e-05	6.9282	Downregulated	0.287261	Homo sapiens carbohydrate (N-acetylglucosamine 6-O) sulfotransferase 7 (CHST7), mRNA [NM_019886]
NM_015607	CHTOP	0.0305452	0.00423387	9.22735	Downregulated	0.637533	Homo sapiens chromatin target of PRMT1 (CHTOP), transcript variant 1, mRNA [NM_015607]
NM_000201	ICAM1	0.00104751	3.2032e-05	6.19353	Downregulated	0.457184	Homo sapiens intercellular adhesion molecule 1 (ICAM1), mRNA [NM_000201]
NM_016513	ICK	0.00532155	0.000323346	6.45327	Downregulated	0.402845	Homo sapiens intestinal cell (MAK-like) kinase (ICK), transcript variant 2, mRNA [NM_016513]
NM_002166	ID2	5.53837e-06	1.92453e-08	10.1797	Upregulated	11.1682	Homo sapiens inhibitor of DNA binding 2, dominant negative helix-loop-helix protein (ID2), mRNA [NM_002166]
NM_001546	ID4	0.0100325	0.000788658	7.33356	Downregulated	0.210429	Homo sapiens inhibitor of DNA binding 4, dominant negative helix-loop-helix protein (ID4), mRNA [NM_001546]
NM_001001551	IDNK	0.0144742	0.00140606	6.4016	Upregulated	2.52639	Homo sapiens idnK, gluconokinase homolog (E. coli) (IDNK), transcript variant 1, mRNA [NM_001001551]
NM_006123	IDS	0.0442237	0.00724312	6.52707	Upregulated	1.64787	Homo sapiens iduronate 2-sulfatase (IDS), transcript variant 2, mRNA [NM_006123]
NM_032036	IFI27L2	0.00129515	4.27953e-05	9.56224	Upregulated	5.5789	Homo sapiens interferon, alpha-inducible protein 27-like 2 (IFI27L2), mRNA [NM_032036]
NM_022873	IFI6	6.668e-05	7.77504e-07	6.36426	Upregulated	4.4453	Homo sapiens interferon, alpha-inducible protein 6 (IFI6), transcript variant 3, mRNA [NM_022873]
NM_003641	IFITM1	8.33713e-05	1.06226e-06	9.45587	Downregulated	0.0386487	Homo sapiens interferon induced transmembrane protein 1 (IFITM1), mRNA [NM_003641]
NM_004884	IGDCC3	2.69301e-05	2.07954e-07	10.5331	Downregulated	0.0118868	Homo sapiens immunoglobulin superfamily, DCC subclass, member 3 (IGDCC3), mRNA [NM_004884]
NM_000618	IGF1	0.00055441	1.3871e-05	6.6986	Upregulated	5.20402	Homo sapiens insulin-like growth factor 1 (somatomedin C) (IGF1), transcript variant 4, mRNA [NM_000618]
NM_006546	IGF2BP1	0.0397653	0.00618435	11.0105	Downregulated	0.583012	Homo sapiens insulin-like growth factor 2 mRNA binding protein 1 (IGF2BP1), transcript variant 1, mRNA [NM_006546]
NM_006548	IGF2BP2	0.00928597	0.000704156	7.14277	Downregulated	0.471768	Homo sapiens insulin-like growth factor 2 mRNA binding protein 2 (IGF2BP2), transcript variant 1, mRNA [NM_006548]
NM_002178	IGFBP6	0.0436951	0.00708569	6.62074	Upregulated	3.57846	Homo sapiens insulin-like growth factor binding protein 6 (IGFBP6), mRNA [NM_002178]
NM_001007563	IGFBPL1	0.00118481	3.75238e-05	5.44229	Downregulated	0.202725	Homo sapiens insulin-like growth factor binding protein-like 1 (IGFBPL1), mRNA [NM_001007563]
NM_001101372	IGLON5	0.0245539	0.00300168	5.92064	Downregulated	0.465439	Homo sapiens IgLON family member 5 (IGLON5), mRNA [NM_001101372]
AB028953	IGSF9B	0.0068081	0.000464212	6.92118	Upregulated	1.93738	Homo sapiens mRNA for KIAA1030 protein, partial cds. [AB028953]
NM_201612	IKBIP	0.0113354	0.000968104	7.29441	Upregulated	3.15838	Homo sapiens IKBKB interacting protein (IKBIP), transcript variant 2, mRNA [NM_201612]
NM_022465	IKZF4	0.00129515	4.2805e-05	6.39267	Upregulated	2.13521	Homo sapiens IKAROS family zinc finger 4 (Eos) (IKZF4), mRNA [NM_022465]
NM_000628	IL10RB	0.0196386	0.00220498	6.39249	Upregulated	1.77957	Homo sapiens interleukin 10 receptor, beta (IL10RB), mRNA [NM_000628]
NM_001560	IL13RA1	0.0128669	0.00117185	7.61235	Upregulated	3.10373	Homo sapiens interleukin 13 receptor, alpha 1 (IL13RA1), mRNA [NM_001560]
NM_002182	IL1RAP	0.0429	0.00687315	6.09569	Upregulated	1.74802	Homo sapiens interleukin 1 receptor accessory protein (IL1RAP), transcript variant 1, mRNA [NM_002182]
NM_134470	IL1RAP	0.0181764	0.00195379	5.94838	Upregulated	1.71904	Homo sapiens interleukin 1 receptor accessory protein (IL1RAP), transcript variant 2, mRNA [NM_134470]
NM_000600	IL6	0.000391154	8.89227e-06	6.2825	Downregulated	0.331536	Homo sapiens interleukin 6 (IL6), mRNA [NM_000600]
NM_012218	ILF3	0.0484448	0.00823926	9.89655	Downregulated	0.620891	Homo sapiens interleukin enhancer binding factor 3, 90kDa (ILF3), transcript variant 1, mRNA [NM_012218]
NM_004516	ILF3	0.0369909	0.00555863	7.61679	Downregulated	0.57419	Homo sapiens interleukin enhancer binding factor 3, 90kDa (ILF3), transcript variant 2, mRNA [NM_004516]
NM_000883	IMPDH1	0.00382327	0.000201054	11.5937	Upregulated	2.69415	Homo sapiens IMP (inosine 5'-monophosphate) dehydrogenase 1 (IMPDH1), transcript variant 1, mRNA [NM_000883]
NM_001301268	INAFM2	0.0192717	0.00213743	8.82657	Upregulated	5.6347	Homo sapiens InaF-motif containing 2 (INAFM2), mRNA [NM_001301268]
NM_001040694	INCENP	0.00385086	0.000203099	7.91247	Downregulated	0.421457	Homo sapiens inner centromere protein antigens 135/155kDa (INCENP), transcript variant 1, mRNA [NM_001040694]
NM_198219	ING1	0.0124243	0.001111	7.12659	Downregulated	0.584059	Homo sapiens inhibitor of growth family, member 1 (ING1), transcript variant 1, mRNA [NM_198219]
NM_001564	ING2	0.0151559	0.00150379	7.48372	Downregulated	0.461155	Homo sapiens inhibitor of growth family, member 2 (ING2), transcript variant 1, mRNA [NM_001564]
NM_002192	INHBA	0.00713127	0.000491755	5.96657	Upregulated	4.60004	Homo sapiens inhibin, beta A (INHBA), mRNA [NM_002192]
NM_019892	INPP5E	0.0281218	0.00372707	8.32491	Upregulated	1.56894	Homo sapiens inositol polyphosphate-5-phosphatase, 72 kDa (INPP5E), mRNA [NM_019892]
NM_014937	INPP5F	0.0137705	0.0013058	6.90273	Downregulated	0.157648	Homo sapiens inositol polyphosphate-5-phosphatase F (INPP5F), transcript variant 1, mRNA [NM_014937]
NM_001005910	IP6K2	0.0102807	0.000833574	8.4697	Downregulated	0.469352	Homo sapiens inositol hexakisphosphate kinase 2 (IP6K2), transcript variant 3, mRNA [NM_001005910]
NR_103741	IPO5P1	3.56597e-05	3.16669e-07	8.75736	Upregulated	7.06345	Homo sapiens importin 5 pseudogene 1 (IPO5P1), transcript variant 1, non-coding RNA [NR_103741]
NM_024726	IQCA1	0.000264555	5.47497e-06	6.23129	Upregulated	2.41298	Homo sapiens IQ motif containing with AAA domain 1 (IQCA1), transcript variant 1, mRNA [NM_024726]
NM_152558	IQCE	0.00748276	0.000523504	7.70024	Upregulated	2.34953	Homo sapiens IQ motif containing E (IQCE), transcript variant 1, mRNA [NM_152558]
NM_178229	IQGAP3	0.00874261	0.000647426	8.5764	Downregulated	0.484356	Homo sapiens IQ motif containing GTPase activating protein 3 (IQGAP3), mRNA [NM_178229]
NM_001134382	IQSEC1	0.0069785	0.00047637	9.48525	Upregulated	1.86509	Homo sapiens IQ motif and Sec7 domain 1 (IQSEC1), transcript variant 1, mRNA [NM_001134382]
NM_001243197	IQSEC2	0.0248154	0.00306983	7.53752	Upregulated	3.88376	Homo sapiens IQ motif and Sec7 domain 2 (IQSEC2), transcript variant 3, mRNA [NM_001243197]
NM_004031	IRF7	0.0044659	0.000254782	8.27021	Downregulated	0.303812	Homo sapiens interferon regulatory factor 7 (IRF7), transcript variant d, mRNA [NM_004031]
NM_033267	IRX2	0.00541325	0.000332319	8.64637	Downregulated	0.344364	Homo sapiens iroquois homeobox 2 (IRX2), transcript variant 1, mRNA [NM_033267]
NM_005101	ISG15	0.00399609	0.000214513	10.1959	Upregulated	4.91786	Homo sapiens ISG15 ubiquitin-like modifier (ISG15), mRNA [NM_005101]
NM_002204	ITGA3	7.5248e-05	9.35516e-07	6.45348	Upregulated	8.19288	Homo sapiens integrin, alpha 3 (antigen CD49C, alpha 3 subunit of VLA-3 receptor) (ITGA3), transcript variant a, mRNA [NM_002204]
NM_002206	ITGA7	0.0404194	0.00632041	8.3532	Downregulated	0.220019	Homo sapiens integrin, alpha 7 (ITGA7), transcript variant 2, mRNA [NM_002206]
NM_014288	ITGB3BP	0.0286182	0.00384466	7.92786	Downregulated	0.529022	Homo sapiens integrin beta 3 binding protein (beta3-endonexin) (ITGB3BP), transcript variant 2, mRNA [NM_014288]
NM_000213	ITGB4	0.000265306	5.51098e-06	7.24604	Upregulated	6.86155	Homo sapiens integrin, beta 4 (ITGB4), transcript variant 1, mRNA [NM_000213]
NM_004867	ITM2A	0.0120444	0.00106586	6.8128	Downregulated	0.407599	Homo sapiens integral membrane protein 2A (ITM2A), transcript variant 1, mRNA [NM_004867]
NM_002220	ITPKA	0.00363127	0.000186418	7.10295	Upregulated	6.34474	Homo sapiens inositol-trisphosphate 3-kinase A (ITPKA), mRNA [NM_002220]
NM_001159508	IVD	0.000190819	3.35195e-06	8.79079	Upregulated	3.07079	Homo sapiens isovaleryl-CoA dehydrogenase (IVD), transcript variant 2, mRNA [NM_001159508]
NM_014735	JADE3	0.031982	0.00450218	6.8657	Downregulated	0.63061	Homo sapiens jade family PHD finger 3 (JADE3), transcript variant 1, mRNA [NM_014735]
NM_004973	JARID2	0.00253555	0.00011193	8.6138	Downregulated	0.119664	Homo sapiens jumonji, AT rich interactive domain 2 (JARID2), transcript variant 1, mRNA [NM_004973]
NM_130469	JDP2	0.0456525	0.00757422	10.0773	Downregulated	0.518861	Homo sapiens Jun dimerization protein 2 (JDP2), transcript variant 1, mRNA [NM_130469]
NM_014876	JOSD1	0.0078811	0.000562327	9.46098	Upregulated	1.69764	Homo sapiens Josephin domain containing 1 (JOSD1), mRNA [NM_014876]
NM_181712	KANK4	0.0139968	0.00133591	7.0192	Downregulated	0.315749	Homo sapiens KN motif and ankyrin repeat domains 4 (KANK4), mRNA [NM_181712]
NM_003884	KAT2B	0.00271019	0.000123329	5.9717	Upregulated	2.7131	Homo sapiens K(lysine) acetyltransferase 2B (KAT2B), mRNA [NM_003884]
NM_007067	KAT7	0.021454	0.00248336	6.50356	Downregulated	0.621683	Homo sapiens K(lysine) acetyltransferase 7 (KAT7), transcript variant 1, mRNA [NM_007067]
NM_007044	KATNA1	0.0383601	0.00587101	8.27734	Downregulated	0.402522	Homo sapiens katanin p60 (ATPase containing) subunit A 1 (KATNA1), transcript variant 1, mRNA [NM_007044]
ENST00000465807	KAZALD1	0.0113211	0.000961591	7.85732	Upregulated	2.26269	Kazal-type serine peptidase inhibitor domain 1 [Source:HGNC Symbol;Acc:HGNC:25460] [ENST00000465807]
NM_014867	KBTBD11	0.00130438	4.34122e-05	7.18815	Upregulated	7.01594	Homo sapiens kelch repeat and BTB (POZ) domain containing 11 (KBTBD11), mRNA [NM_014867]
NM_001101362	KBTBD13	0.0216452	0.00253057	6.44825	Upregulated	2.13745	Homo sapiens kelch repeat and BTB (POZ) domain containing 13 (KBTBD13), mRNA [NM_001101362]
NM_000238	KCNH2	0.00202214	8.16129e-05	6.86333	Upregulated	3.95798	Homo sapiens potassium voltage-gated channel, subfamily H (eag-related), member 2 (KCNH2), transcript variant 1, mRNA [NM_000238]
NM_013434	KCNIP3	0.019831	0.00223424	5.78525	Upregulated	1.58704	Homo sapiens Kv channel interacting protein 3, calsenilin (KCNIP3), transcript variant 1, mRNA [NM_013434]
NM_021012	KCNJ12	0.00161542	5.93777e-05	6.75202	Upregulated	5.42297	Homo sapiens potassium channel, inwardly rectifying subfamily J, member 12 (KCNJ12), mRNA [NM_021012]
NM_001194958	KCNJ18	0.00880966	0.000653071	7.7562	Upregulated	6.33976	Homo sapiens potassium channel, inwardly rectifying subfamily J, member 18 (KCNJ18), mRNA [NM_001194958]
NM_004982	KCNJ8	0.0115069	0.000993415	7.03962	Upregulated	9.87217	Homo sapiens potassium channel, inwardly rectifying subfamily J, member 8 (KCNJ8), mRNA [NM_004982]
NM_002245	KCNK1	7.59698e-05	9.50356e-07	7.28325	Upregulated	5.32608	Homo sapiens potassium channel, two pore domain subfamily K, member 1 (KCNK1), mRNA [NM_002245]
NM_014505	KCNMB4	0.000890886	2.56603e-05	8.62841	Downregulated	0.168283	Homo sapiens potassium channel subfamily M regulatory beta subunit 4 (KCNMB4), mRNA [NM_014505]
NM_021614	KCNN2	2.56569e-05	1.86235e-07	6.68839	Upregulated	5.46059	Homo sapiens potassium channel, calcium activated intermediate/small conductance subfamily N alpha, member 2 (KCNN2), transcript variant 1, mRNA [NM_021614]
NM_152365	KDF1	0.0102807	0.000833184	7.74426	Downregulated	0.171736	Homo sapiens keratinocyte differentiation factor 1 (KDF1), mRNA [NM_152365]
NM_001005366	KDM2B	0.00118481	3.73849e-05	6.42316	Downregulated	0.470665	Homo sapiens lysine (K)-specific demethylase 2B (KDM2B), transcript variant 2, mRNA [NM_001005366]
NM_016604	KDM3B	0.0429045	0.00688129	8.37871	Downregulated	0.63295	Homo sapiens lysine (K)-specific demethylase 3B (KDM3B), mRNA [NM_016604]
NM_030647	KDM7A	0.0029879	0.000141862	6.11127	Downregulated	0.460348	Homo sapiens lysine (K)-specific demethylase 7A (KDM7A), mRNA [NM_030647]
NM_006558	KHDRBS3	0.0231954	0.00277449	6.01521	Downregulated	0.62112	Homo sapiens KH domain containing, RNA binding, signal transduction associated 3 (KHDRBS3), mRNA [NM_006558]
NM_003685	KHSRP	0.0203404	0.00231155	9.96224	Downregulated	0.571931	Homo sapiens KH-type splicing regulatory protein (KHSRP), mRNA [NM_003685]
NM_001162893	KIAA0040	0.00269283	0.000122061	5.97858	Downregulated	0.535061	Homo sapiens KIAA0040 (KIAA0040), transcript variant 1, mRNA [NM_001162893]
NM_024874	KIAA0319L	0.0205311	0.00233849	7.46263	Upregulated	1.99531	Homo sapiens KIAA0319-like (KIAA0319L), mRNA [NM_024874]
NM_014686	KIAA0355	0.0237554	0.00286349	8.22703	Upregulated	1.61341	Homo sapiens KIAA0355 (KIAA0355), mRNA [NM_014686]
NM_015275	KIAA1033	0.0454385	0.00751686	8.69253	Downregulated	0.535907	Homo sapiens KIAA1033 (KIAA1033), transcript variant 2, mRNA [NM_015275]
NM_019590	KIAA1217	0.0186948	0.00203261	6.63404	Downregulated	0.416389	Homo sapiens KIAA1217 (KIAA1217), transcript variant 1, mRNA [NM_019590]
NM_020848	KIAA1462	0.00660575	0.000441744	6.78745	Downregulated	0.385943	Homo sapiens KIAA1462 (KIAA1462), mRNA [NM_020848]
NM_018169	KIAA1551	0.00424756	0.000235502	9.41477	Downregulated	0.239698	Homo sapiens KIAA1551 (KIAA1551), mRNA [NM_018169]
NM_020738	KIDINS220	0.0275388	0.00360522	6.3595	Upregulated	1.70189	Homo sapiens kinase D-interacting substrate, 220kDa (KIDINS220), mRNA [NM_020738]
NM_005733	KIF20A	0.0186632	0.00202773	8.06919	Downregulated	0.301791	Homo sapiens kinesin family member 20A (KIF20A), mRNA [NM_005733]
NM_015656	KIF26A	0.0484448	0.00824122	7.82182	Downregulated	0.354324	Homo sapiens kinesin family member 26A (KIF26A), mRNA [NM_015656]
NM_006845	KIF2C	0.02112	0.00243981	10.4282	Downregulated	0.412855	Homo sapiens kinesin family member 2C (KIF2C), transcript variant 1, mRNA [NM_006845]
NM_002263	KIFC1	0.00757798	0.000533677	7.05834	Downregulated	0.363226	Homo sapiens kinesin family member C1 (KIFC1), mRNA [NM_002263]
NM_012311	KIN	0.0378636	0.00575864	6.84528	Downregulated	0.587635	Homo sapiens Kin17 DNA and RNA binding protein (KIN), transcript variant 1, mRNA [NM_012311]
NM_018240	KIRREL	0.00551508	0.000340274	6.64695	Upregulated	2.36719	Homo sapiens kin of IRRE like (Drosophila) (KIRREL), transcript variant 1, mRNA [NM_018240]
NM_000222	KIT	0.00187352	7.3928e-05	7.82313	Upregulated	4.17756	Homo sapiens v-kit Hardy-Zuckerman 4 feline sarcoma viral oncogene homolog (KIT), transcript variant 1, mRNA [NM_000222]
NM_003597	KLF11	0.00186044	7.28946e-05	6.95861	Downregulated	0.280121	Homo sapiens Kruppel-like factor 11 (KLF11), transcript variant 1, mRNA [NM_003597]
NM_016270	KLF2	0.000143312	2.34611e-06	6.61917	Upregulated	3.71551	Homo sapiens Kruppel-like factor 2 (KLF2), mRNA [NM_016270]
NM_004235	KLF4	0.012493	0.00112125	6.12931	Downregulated	0.393683	Homo sapiens Kruppel-like factor 4 (gut) (KLF4), mRNA [NM_004235]
NM_001300	KLF6	0.00128268	4.19966e-05	9.07278	Downregulated	0.330065	Homo sapiens Kruppel-like factor 6 (KLF6), transcript variant A, mRNA [NM_001300]
NM_007250	KLF8	0.0101406	0.000807334	6.60382	Downregulated	0.343791	Homo sapiens Kruppel-like factor 8 (KLF8), transcript variant 1, mRNA [NM_007250]
NM_001206	KLF9	0.0029879	0.000141896	6.62134	Upregulated	5.29251	Homo sapiens Kruppel-like factor 9 (KLF9), mRNA [NM_001206]
NM_198317	KLHL17	0.0192717	0.00213954	8.05694	Downregulated	0.466673	Homo sapiens kelch-like family member 17 (KLHL17), mRNA [NM_198317]
NM_032775	KLHL22	0.0255321	0.00319989	6.01255	Upregulated	1.7566	Homo sapiens kelch-like family member 22 (KLHL22), transcript variant 1, mRNA [NM_032775]
NM_052920	KLHL29	0.000796553	2.21436e-05	6.83186	Upregulated	3.17724	Homo sapiens kelch-like family member 29 (KLHL29), mRNA [NM_052920]
NM_001012964	KLK6	0.033387	0.00477473	6.76281	Upregulated	2.92557	Homo sapiens kallikrein-related peptidase 6 (KLK6), transcript variant B, mRNA [NM_001012964]
NM_144505	KLK8	2.95567e-05	2.34934e-07	7.55445	Downregulated	0.070762	Homo sapiens kallikrein-related peptidase 8 (KLK8), transcript variant 2, mRNA [NM_144505]
NM_198508	KLRG2	0.00964256	0.000744414	6.74255	Downregulated	0.369031	Homo sapiens killer cell lectin-like receptor subfamily G, member 2 (KLRG2), mRNA [NM_198508]
NM_014708	KNTC1	0.0437634	0.00710248	7.2383	Downregulated	0.465476	Homo sapiens kinetochore associated 1 (KNTC1), mRNA [NM_014708]
NM_002266	KPNA2	0.00532155	0.000322796	13.8214	Downregulated	0.419478	Homo sapiens karyopherin alpha 2 (RAG cohort 1, importin alpha 1) (KPNA2), mRNA [NM_002266]
NM_033360	KRAS	0.0205808	0.00234732	6.22962	Downregulated	0.61655	Homo sapiens Kirsten rat sarcoma viral oncogene homolog (KRAS), transcript variant a, mRNA [NM_033360]
NM_001039570	KREMEN1	0.00814496	0.000587443	7.096	Upregulated	2.5265	Homo sapiens kringle containing transmembrane protein 1 (KREMEN1), transcript variant 3, mRNA [NM_001039570]
NM_172229	KREMEN2	0.000599479	1.53226e-05	7.66285	Downregulated	0.086806	Homo sapiens kringle containing transmembrane protein 2 (KREMEN2), transcript variant 4, mRNA [NM_172229]
NR_028334	KRT18P55	0.0343544	0.00498471	13.2784	Upregulated	2.18169	Homo sapiens keratin 18 pseudogene 55 (KRT18P55), non-coding RNA [NR_028334]
NM_002276	KRT19	5.53837e-06	1.91531e-08	13.9843	Downregulated	0.0678786	Homo sapiens keratin 19, type I (KRT19), mRNA [NM_002276]
NR_036685	KRT19P2	6.97256e-05	8.2854e-07	9.02135	Downregulated	0.0762711	Homo sapiens keratin 19 pseudogene 2 (KRT19P2), non-coding RNA [NR_036685]
NM_182507	KRT80	8.97748e-05	1.15792e-06	6.82803	Upregulated	29.5868	Homo sapiens keratin 80, type II (KRT80), transcript variant 1, mRNA [NM_182507]
AL133645	KRT8P12	0.0280056	0.00369803	11.449	Upregulated	2.55274	Homo sapiens mRNA; cDNA DKFZp434C107 (from clone DKFZp434C107) [AL133645]
NM_181605	KRTAP6-3	0.00271019	0.000123476	5.68026	Downregulated	0.360607	Homo sapiens keratin associated protein 6-3 (KRTAP6-3), mRNA [NM_181605]
NM_019079	L1TD1	2.51957e-07	1.94562e-10	8.50616	Downregulated	0.0175272	Homo sapiens LINE-1 type transposase domain containing 1 (L1TD1), transcript variant 2, mRNA [NM_019079]
NM_144581	L3HYPDH	0.0472378	0.00795914	6.00141	Upregulated	1.46541	Homo sapiens L-3-hydroxyproline dehydratase (trans-) (L3HYPDH), mRNA [NM_144581]
NM_005560	LAMA5	0.0113211	0.000965583	8.53983	Upregulated	2.32571	Homo sapiens laminin, alpha 5 (LAMA5), mRNA [NM_005560]
NM_002291	LAMB1	0.0157118	0.00159396	11.4882	Upregulated	3.71488	Homo sapiens laminin, beta 1 (LAMB1), mRNA [NM_002291]
NM_018357	LARP6	0.00610101	0.000392918	8.91712	Upregulated	3.5847	Homo sapiens La ribonucleoprotein domain family, member 6 (LARP6), transcript variant 1, mRNA [NM_018357]
NM_031206	LAS1L	0.0337726	0.00487682	10.9074	Downregulated	0.557584	Homo sapiens LAS1-like (S. cerevisiae) (LAS1L), transcript variant 1, mRNA [NM_031206]
NM_024099	LBHD1	0.0421282	0.00670034	10.9828	Downregulated	0.673439	Homo sapiens LBH domain containing 1 (LBHD1), mRNA [NM_024099]
NM_002296	LBR	0.0118197	0.00103718	10.5364	Downregulated	0.440215	Homo sapiens lamin B receptor (LBR), transcript variant 1, mRNA [NM_002296]
NM_182551	LCLAT1	0.0112296	0.000947793	7.66047	Upregulated	2.04557	Homo sapiens lysocardiolipin acyltransferase 1 (LCLAT1), transcript variant 1, mRNA [NM_182551]
NR_039998	LCMT1-AS2	0.000456603	1.06129e-05	6.10591	Downregulated	0.316517	Homo sapiens LCMT1 antisense RNA 2 (LCMT1-AS2), long non-coding RNA [NR_039998]
NM_001174097	LDHB	0.0268238	0.00346742	13.0548	Downregulated	0.480562	Homo sapiens lactate dehydrogenase B (LDHB), transcript variant 2, mRNA [NM_001174097]
NM_012317	LDOC1	0.0132841	0.00122686	10.5832	Upregulated	2.63512	Homo sapiens leucine zipper, down-regulated in cancer 1 (LDOC1), mRNA [NM_012317]
NM_032287	LDOC1L	0.00285825	0.000133914	7.01551	Upregulated	2.44667	Homo sapiens leucine zipper, down-regulated in cancer 1-like (LDOC1L), mRNA [NM_032287]
NM_020997	LEFTY1	1.00593e-05	4.73836e-08	6.06478	Downregulated	0.181666	Homo sapiens left-right determination factor 1 (LEFTY1), mRNA [NM_020997]
NM_014262	LEPREL2	0.0196534	0.00220817	11.5441	Upregulated	6.74418	Homo sapiens leprecan-like 2 (LEPREL2), mRNA [NM_014262]
NM_015344	LEPROTL1	0.0147719	0.00145076	9.51746	Upregulated	2.51996	Homo sapiens leptin receptor overlapping transcript-like 1 (LEPROTL1), transcript variant 1, mRNA [NM_015344]
NM_001128208	LEPROTL1	0.0356672	0.00525807	6.68241	Upregulated	1.9377	Homo sapiens leptin receptor overlapping transcript-like 1 (LEPROTL1), transcript variant 2, mRNA [NM_001128208]
NM_015416	LETMD1	0.0246068	0.00301775	6.95027	Upregulated	1.69018	Homo sapiens LETM1 domain containing 1 (LETMD1), transcript variant 1, mRNA [NM_015416]
NM_002306	LGALS3	0.00413079	0.000227448	9.13048	Upregulated	5.90576	Homo sapiens lectin, galactoside-binding, soluble, 3 (LGALS3), transcript variant 1, mRNA [NM_002306]
NM_005567	LGALS3BP	0.0035922	0.0001828	7.4389	Upregulated	7.26828	Homo sapiens lectin, galactoside-binding, soluble, 3 binding protein (LGALS3BP), mRNA [NM_005567]
NM_005568	LHX1	0.0440737	0.00721516	7.43627	Upregulated	6.08989	Homo sapiens LIM homeobox 1 (LHX1), mRNA [NM_005568]
NM_004789	LHX2	0.0491795	0.00841558	6.95272	Upregulated	2.70961	Homo sapiens LIM homeobox 2 (LHX2), mRNA [NM_004789]
NM_014988	LIMCH1	0.00160468	5.88588e-05	6.77287	Upregulated	3.20264	Homo sapiens LIM and calponin homology domains 1 (LIMCH1), transcript variant 1, mRNA [NM_014988]
NM_024674	LIN28A	0.00413079	0.000226542	8.4368	Downregulated	0.0707857	Homo sapiens lin-28 homolog A (C. elegans) (LIN28A), mRNA [NM_024674]
NM_022165	LIN7B	0.0114264	0.000983816	7.23691	Upregulated	2.36057	Homo sapiens lin-7 homolog B (C. elegans) (LIN7B), mRNA [NM_022165]
NR_024493	LINC00087	0.0255642	0.00320648	7.4188	Upregulated	2.05471	Homo sapiens long intergenic non-protein coding RNA 87 (LINC00087), long non-coding RNA [NR_024493]
NR_015427	LINC00094	0.00350936	0.000176403	7.92731	Upregulated	1.92705	Homo sapiens long intergenic non-protein coding RNA 94 (LINC00094), long non-coding RNA [NR_015427]
NR_103813	LINC00545	0.00028596	6.07251e-06	6.5935	Downregulated	0.242713	Homo sapiens long intergenic non-protein coding RNA 545 (LINC00545), long non-coding RNA [NR_103813]
NR_027301	LINC00662	0.018486	0.00200562	6.33886	Upregulated	1.7579	Homo sapiens long intergenic non-protein coding RNA 662 (LINC00662), long non-coding RNA [NR_027301]
NR_015389	LINC00667	0.0219353	0.00257634	6.02116	Upregulated	1.52053	Homo sapiens long intergenic non-protein coding RNA 667 (LINC00667), long non-coding RNA [NR_015389]
NR_111952	LINC00869	0.00300186	0.000143023	9.60089	Downregulated	0.379753	Homo sapiens long intergenic non-protein coding RNA 869 (LINC00869), transcript variant 8, long non-coding RNA [NR_111952]
NR_024412	LINC00998	0.030716	0.00426704	7.35861	Upregulated	1.93639	Homo sapiens long intergenic non-protein coding RNA 998 (LINC00998), transcript variant 1, long non-coding RNA [NR_024412]
NR_002809	LINC01089	0.0334014	0.00477936	7.60579	Downregulated	0.56959	Homo sapiens long intergenic non-protein coding RNA 1089 (LINC01089), long non-coding RNA [NR_002809]
NR_034126	LINC01160	0.0216955	0.0025398	6.17941	Upregulated	3.09787	Homo sapiens long intergenic non-protein coding RNA 1160 (LINC01160), long non-coding RNA [NR_034126]
NR_034095	LINC01197	0.0136882	0.00129369	6.41562	Upregulated	3.33239	Homo sapiens long intergenic non-protein coding RNA 1197 (LINC01197), long non-coding RNA [NR_034095]
NR_120426	LINC01198	9.58922e-05	1.28844e-06	6.01537	Downregulated	0.219975	Homo sapiens long intergenic non-protein coding RNA 1198 (LINC01198), long non-coding RNA [NR_120426]
NM_032808	LINGO1	0.0191351	0.00210552	7.2033	Downregulated	0.289109	Homo sapiens leucine rich repeat and Ig domain containing 1 (LINGO1), transcript variant 1, mRNA [NM_032808]
NM_139248	LIPH	0.00841746	0.000616847	6.02214	Upregulated	1.82315	Homo sapiens lipase, member H (LIPH), mRNA [NM_139248]
NM_014583	LMCD1	0.00174331	6.53807e-05	7.65411	Upregulated	46.3478	Homo sapiens LIM and cysteine-rich domains 1 (LMCD1), transcript variant 1, mRNA [NM_014583]
NM_005573	LMNB1	0.00413079	0.000226847	8.08161	Downregulated	0.339318	Homo sapiens lamin B1 (LMNB1), transcript variant 1, mRNA [NM_005573]
NM_173573	LMNTD2	0.0194066	0.00216694	7.30713	Upregulated	1.71651	Homo sapiens lamin tail domain containing 2 (LMNTD2), mRNA [NM_173573]
NM_002315	LMO1	3.71965e-05	3.46879e-07	6.14734	Downregulated	0.282364	Homo sapiens LIM domain only 1 (rhombotin 1) (LMO1), transcript variant 1, mRNA [NM_002315]
NM_006769	LMO4	0.00138987	4.7116e-05	9.55813	Upregulated	4.52288	Homo sapiens LIM domain only 4 (LMO4), mRNA [NM_006769]
NM_001080434	LMTK3	0.000543283	1.33408e-05	7.35928	Downregulated	0.259082	Homo sapiens lemur tyrosine kinase 3 (LMTK3), mRNA [NM_001080434]
lnc-CCDC34-1:2	lnc-CCDC34-1	0.0170317	0.00177945	7.0683	Upregulated	1.88315	BX096431 Soares placenta Nb2HP Homo sapiens cDNA clone IMAGp998K15235, mRNA sequence [BX096431]
lnc-DNAJC7-1:1	lnc-DNAJC7-1	0.0229533	0.00273844	7.64866	Upregulated	2.21754	LNCipedia lincRNA (lnc-DNAJC7-1), lincRNA [lnc-DNAJC7-1:1]
lnc-EGLN1-1:6	lnc-EGLN1-1	0.00621199	0.000406777	7.55132	Upregulated	2.61191	LNCipedia lincRNA (lnc-EGLN1-1), lincRNA [lnc-EGLN1-1:6]
lnc-EGLN1-1:1	lnc-EGLN1-1	0.00229141	9.74954e-05	7.48035	Upregulated	2.28931	LNCipedia lincRNA (lnc-EGLN1-1), lincRNA [lnc-EGLN1-1:1]
lnc-EPSTI1-1:1	lnc-EPSTI1-1	0.00533685	0.000326847	5.66387	Downregulated	0.509555	LNCipedia lincRNA (lnc-EPSTI1-1), lincRNA [lnc-EPSTI1-1:1]
lnc-FAM40A-1:1	lnc-FAM40A-1	0.00206445	8.40128e-05	8.12497	Downregulated	0.451504	Q5T8M4_HUMAN (Q5T8M4) Aristaless-like homeobox 3, partial (13%) [THC2511655]
lnc-FAM55B-1:1	lnc-FAM55B-1	0.00436645	0.000247825	7.8369	Upregulated	4.16993	LNCipedia lincRNA (lnc-FAM55B-1), lincRNA [lnc-FAM55B-1:1]
lnc-CHST1-4:3	lnc-CHST1-4	0.00203089	8.23334e-05	5.88348	Downregulated	0.439185	LNCipedia lincRNA (lnc-CHST1-4), lincRNA [lnc-CHST1-4:3]
lnc-CHST1-4:1	lnc-CHST1-4	2.4506e-05	1.74097e-07	6.13231	Downregulated	0.168689	LNCipedia lincRNA (lnc-CHST1-4), lincRNA [lnc-CHST1-4:1]
lnc-CHST1-4:2	lnc-CHST1-4	1.17047e-05	5.87494e-08	6.34854	Downregulated	0.128883	LNCipedia lincRNA (lnc-CHST1-4), lincRNA [lnc-CHST1-4:2]
lnc-LAMA5-1:2	lnc-LAMA5-1	0.0014915	5.26345e-05	7.31268	Upregulated	6.17225	LNCipedia lincRNA (lnc-LAMA5-1), lincRNA [lnc-LAMA5-1:2]
lnc-LCLAT1-2:3	lnc-LCLAT1-2	0.00885086	0.000659042	6.21766	Downregulated	0.576914	LNCipedia lincRNA (lnc-LCLAT1-2), lincRNA [lnc-LCLAT1-2:3]
lnc-MFAP5-1:1	lnc-MFAP5-1	0.0151559	0.00150506	5.93755	Downregulated	0.51738	Q88DJ8_PSEPK (Q88DJ8) Precorrin-2 C20-methyltransferase, partial (7%) [THC2536936]
lnc-MINA-3:2	lnc-MINA-3	0.00401462	0.000216387	14.0411	Upregulated	1.97748	LNCipedia lincRNA (lnc-MINA-3), lincRNA [lnc-MINA-3:2]
lnc-MN1-2:1	lnc-MN1-2	0.000138064	2.19101e-06	6.25997	Downregulated	0.296179	LNCipedia lincRNA (lnc-MN1-2), lincRNA [lnc-MN1-2:1]
lnc-NR5A2-1:1	lnc-NR5A2-1	0.0424194	0.00676568	6.20641	Downregulated	0.388766	LNCipedia lincRNA (lnc-NR5A2-1), lincRNA [lnc-NR5A2-1:1]
lnc-PMM2-6:1	lnc-PMM2-6	0.00307211	0.000147556	8.3288	Upregulated	2.57664	Homo sapiens cDNA FLJ33095 fis, clone TRACH2000708. [AK057657]
lnc-PSMA2-1:1	lnc-PSMA2-1	0.021606	0.00251784	5.65005	Upregulated	1.57174	LNCipedia lincRNA (lnc-PSMA2-1), lincRNA [lnc-PSMA2-1:1]
lnc-RP11-158I9.5.1-2:1	lnc-RP11-158I9.5.1-2	0.0102465	0.000826837	7.04191	Upregulated	1.94609	LNCipedia lincRNA (lnc-RP11-158I9.5.1-2), lincRNA [lnc-RP11-158I9.5.1-2:1]
lnc-RP11-195B21.3.1-2:1	lnc-RP11-195B21.3.1-2	0.00558744	0.00034819	7.74896	Upregulated	2.99623	Homo sapiens cDNA clone IMAGE:5498355. [BC110369]
lnc-RP11-410N8.4.1-2:1	lnc-RP11-410N8.4.1-2	0.0250515	0.00311451	8.39631	Downregulated	0.508708	ie56h11.y5 Melton Normalized Human Islet 4 N4-HIS 1 Homo sapiens cDNA clone IMAGE:5671149 5', mRNA sequence [CK903429]
lnc-RP11-43D2.2.1-10:1	lnc-RP11-43D2.2.1-10	0.0368588	0.00551316	6.37497	Downregulated	0.612201	LNCipedia lincRNA (lnc-RP11-43D2.2.1-10), lincRNA [lnc-RP11-43D2.2.1-10:1]
lnc-RP1-239B22.1.1-1:2	lnc-RP1-239B22.1.1-1	0.000495386	1.18587e-05	7.05559	Upregulated	4.70931	LNCipedia lincRNA (lnc-RP1-239B22.1.1-1), lincRNA [lnc-RP1-239B22.1.1-1:2]
lnc-SERPINC1-1:9	lnc-SERPINC1-1	0.0267747	0.00345608	8.63533	Downregulated	0.51402	LNCipedia lincRNA (lnc-SERPINC1-1), lincRNA [lnc-SERPINC1-1:9]
lnc-SIK1-2:1	lnc-SIK1-2	0.00316153	0.000153072	6.21663	Upregulated	2.79122	LNCipedia lincRNA (lnc-SIK1-2), lincRNA [lnc-SIK1-2:1]
lnc-STOML1-1:11	lnc-STOML1-1	0.00976106	0.000756011	5.95967	Upregulated	2.0607	Q4RDL2_TETNG (Q4RDL2) Chromosome undetermined SCAF16222, whole genome shotgun sequence, partial (5%) [THC2552880]
lnc-THNSL1-2:1	lnc-THNSL1-2	0.0111351	0.000936382	6.21685	Downregulated	0.217619	Homo sapiens cDNA FLJ11983 fis, clone HEMBB1001337. [AK022045]
lnc-TMED5-1:27	lnc-TMED5-1	0.0433874	0.00701904	6.19196	Upregulated	1.9605	LNCipedia lincRNA (lnc-TMED5-1), lincRNA [lnc-TMED5-1:27]
lnc-TMEM18-12:1	lnc-TMEM18-12	0.0175188	0.00185198	6.215	Downregulated	0.452436	PREDICTED: Homo sapiens formin-like protein 16-like (LOC101060391), mRNA [XM_006710125]
lnc-TSC1-1:1	lnc-TSC1-1	0.0104284	0.000854309	6.38778	Upregulated	1.73646	Homo sapiens mRNA expressed only in placental villi, clone SMAP83. [AB019568]
lnc-USP35-1:6	lnc-USP35-1	0.0251784	0.00313712	12.9781	Downregulated	0.610529	Homo sapiens cDNA FLJ42959 fis, clone BRSTN2010923. [AK124949]
lnc-WNT1-2:1	lnc-WNT1-2	0.0144685	0.00140216	6.41618	Downregulated	0.53809	LNCipedia lincRNA (lnc-WNT1-2), lincRNA [lnc-WNT1-2:1]
AK124859	LOC100129846	0.0118448	0.00104088	5.91232	Downregulated	0.552114	Homo sapiens cDNA FLJ42869 fis, clone BRHIP2022221. [AK124859]
NR_024485	LOC100130093	0.0120784	0.00107167	6.36733	Upregulated	2.51433	Homo sapiens uncharacterized LOC100130093 (LOC100130093), transcript variant 1, long non-coding RNA [NR_024485]
NR_026874	LOC100130417	0.0247361	0.00304697	6.52915	Upregulated	2.56405	Homo sapiens uncharacterized LOC100130417 (LOC100130417), transcript variant 1, long non-coding RNA [NR_026874]
NR_027761	LOC100132831	0.0208459	0.00239657	6.89919	Downregulated	0.477927	Homo sapiens A20-binding inhibitor of NF-kappaB activation 2 pseudogene (LOC100132831), non-coding RNA [NR_027761]
NR_026658	LOC100240735	0.0128458	0.0011684	5.98895	Upregulated	1.93751	Homo sapiens uncharacterized LOC100240735 (LOC100240735), long non-coding RNA [NR_026658]
NR_037631	LOC100288911	0.0348813	0.00510156	8.47481	Upregulated	2.15606	Homo sapiens uncharacterized LOC100288911 (LOC100288911), long non-coding RNA [NR_037631]
XR_109812	LOC100506253	0.000728381	1.98163e-05	5.87344	Downregulated	0.337547	PREDICTED: Homo sapiens uncharacterized LOC100506253 (LOC100506253), ncRNA [XR_109812]
XM_005263848	LOC100506922	0.0091413	0.00068895	7.18883	Upregulated	3.23467	PREDICTED: Homo sapiens basic proline-rich protein-like (LOC100506922), mRNA [XM_005263848]
NR_110114	LOC101927668	0.00842218	0.000618493	6.42194	Downregulated	0.454251	Homo sapiens uncharacterized LOC101927668 (LOC101927668), long non-coding RNA [NR_110114]
NR_120540	LOC101928053	0.00412006	0.000224933	6.42701	Upregulated	1.92635	Homo sapiens uncharacterized LOC101928053 (LOC101928053), long non-coding RNA [NR_120540]
XR_424064	LOC101928669	0.0192516	0.00212883	6.68279	Upregulated	2.19158	PREDICTED: Homo sapiens uncharacterized LOC101928669 (LOC101928669), transcript variant X4, ncRNA [XR_424064]
ENST00000565686	LOC101929408	0.0339152	0.00490265	5.8918	Upregulated	1.52676
NR_110112	LOC101929549	5.36594e-05	6.03294e-07	5.99041	Downregulated	0.343727	Homo sapiens uncharacterized LOC101929549 (LOC101929549), long non-coding RNA [NR_110112]
XR_428272	LOC101929998	0.0260883	0.00332198	5.96398	Downregulated	0.349888	PREDICTED: Homo sapiens uncharacterized LOC101929998 (LOC101929998), ncRNA [XR_428272]
XR_427054	LOC102724689	0.000112596	1.6259e-06	8.04118	Upregulated	5.16755	PREDICTED: Homo sapiens uncharacterized LOC102724689 (LOC102724689), ncRNA [XR_427054]
ENST00000435649	LOC149351	0.0100972	0.000799199	5.83531	Downregulated	0.588584
NR_033838	LOC158435	0.0255642	0.00320786	7.56828	Upregulated	1.7806	Homo sapiens uncharacterized LOC158435 (LOC158435), long non-coding RNA [NR_033838]
AK001439	LOC257152	0.0332005	0.0047378	6.28976	Upregulated	1.97893	Homo sapiens cDNA FLJ10577 fis, clone NT2RP2003367. [AK001439]
AL833480	LOC283911	0.0117937	0.00103366	8.01104	Upregulated	1.84831	Homo sapiens mRNA; cDNA DKFZp686C2429 (from clone DKFZp686C2429). [AL833480]
NR_026740	LOC389033	5.66709e-06	2.18389e-08	7.64778	Upregulated	8.59049	Homo sapiens placenta-specific 9 pseudogene (LOC389033), non-coding RNA [NR_026740]
NR_034031	LOC389906	0.0111039	0.000931963	8.35178	Downregulated	0.530912	Homo sapiens zinc finger protein 839 pseudogene (LOC389906), non-coding RNA [NR_034031]
NR_029408	LOC439994	0.0192717	0.00214146	8.97064	Upregulated	1.62735	Homo sapiens uncharacterized LOC439994 (LOC439994), long non-coding RNA [NR_029408]
NR_033245	LOC641746	0.0107107	0.000886629	10.9707	Downregulated	0.517743	Homo sapiens glycine cleavage system protein H (aminomethyl carrier) pseudogene (LOC641746), non-coding RNA [NR_033245]
NR_029407	LOC642361	0.0147658	0.00144807	8.57592	Upregulated	1.69425	Homo sapiens uncharacterized LOC642361 (LOC642361), long non-coding RNA [NR_029407]
NR_110587	LOC643072	0.00278276	0.000128716	6.42071	Upregulated	2.20413	Homo sapiens uncharacterized LOC643072 (LOC643072), transcript variant 1, long non-coding RNA [NR_110587]
AK126853	LOC644285	0.023206	0.00278113	11.0116	Upregulated	2.21137	Homo sapiens cDNA FLJ44905 fis, clone BRAMY3005912. [AK126853]
NR_027355	LOC645166	0.0103323	0.000840947	11.0372	Upregulated	2.77248	Homo sapiens lymphocyte-specific protein 1 pseudogene (LOC645166), transcript variant 2, non-coding RNA [NR_027355]
AF258587	LOC645261	0.00294536	0.000139421	8.61425	Downregulated	0.17018	Homo sapiens PP565 mRNA, complete cds. [AF258587]
NR_024278	LOC646762	4.76763e-05	5.07491e-07	8.11525	Upregulated	25.8815	Homo sapiens uncharacterized LOC646762 (LOC646762), long non-coding RNA [NR_024278]
ENST00000453638	LOC647264	0.0073082	0.000507906	5.82397	Downregulated	0.445438	long intergenic non-protein coding RNA 1198 [Source:HGNC Symbol;Acc:HGNC:49598] [ENST00000595532]
NR_037875	LOC728730	0.0414208	0.00651218	8.75122	Upregulated	2.58068	Homo sapiens uncharacterized LOC728730 (LOC728730), long non-coding RNA [NR_037875]
NR_027237	LOC728743	0.0232588	0.00279106	6.19255	Downregulated	0.583704	Homo sapiens zinc finger protein pseudogene (LOC728743), non-coding RNA [NR_027237]
NM_005576	LOXL1	0.00901484	0.000676635	7.82166	Upregulated	7.57369	Homo sapiens lysyl oxidase-like 1 (LOXL1), mRNA [NM_005576]
NM_024830	LPCAT1	0.0350974	0.00514671	6.98103	Downregulated	0.53195	Homo sapiens lysophosphatidylcholine acyltransferase 1 (LPCAT1), mRNA [NM_024830]
NM_014873	LPGAT1	0.0102123	0.000819534	8.13768	Upregulated	3.49096	Homo sapiens lysophosphatidylglycerol acyltransferase 1 (LPGAT1), mRNA [NM_014873]
NM_145693	LPIN1	0.0112047	0.000943094	8.19824	Upregulated	2.2571	Homo sapiens lipin 1 (LPIN1), transcript variant 1, mRNA [NM_145693]
NM_001301860	LPIN3	0.0203404	0.00231205	8.23057	Upregulated	2.47702	Homo sapiens lipin 3 (LPIN3), transcript variant 1, mRNA [NM_001301860]
NM_014045	LRP10	0.0232059	0.00277846	5.92834	Upregulated	2.76919	Homo sapiens low density lipoprotein receptor-related protein 10 (LRP10), mRNA [NM_014045]
NM_002334	LRP4	2.57526e-05	1.92896e-07	6.95661	Downregulated	0.129775	Homo sapiens low density lipoprotein receptor-related protein 4 (LRP4), mRNA [NM_002334]
NM_002335	LRP5	0.00546252	0.000336187	6.6014	Upregulated	2.05208	Homo sapiens low density lipoprotein receptor-related protein 5 (LRP5), transcript variant 1, mRNA [NM_002335]
NM_018214	LRRC1	0.00712746	0.000489841	6.93749	Upregulated	4.26257	Homo sapiens leucine rich repeat containing 1 (LRRC1), mRNA [NM_018214]
NM_018205	LRRC20	0.0128458	0.00116852	7.90971	Upregulated	3.8752	Homo sapiens leucine rich repeat containing 20 (LRRC20), transcript variant 3, mRNA [NM_018205]
NM_001024678	LRRC24	0.00121133	3.90994e-05	6.57766	Upregulated	3.5669	Homo sapiens leucine rich repeat containing 24 (LRRC24), mRNA [NM_001024678]
NR_015341	LRRC37BP1	0.0358364	0.00529936	6.5096	Downregulated	0.508038	Homo sapiens leucine rich repeat containing 37B pseudogene 1 (LRRC37BP1), non-coding RNA [NR_015341]
NM_018103	LRRC8D	0.0438443	0.00714374	7.29358	Downregulated	0.55443	Homo sapiens leucine rich repeat containing 8 family, member D (LRRC8D), transcript variant 2, mRNA [NM_018103]
NM_018385	LSG1	0.0389188	0.00600692	8.04852	Downregulated	0.400566	Homo sapiens large 60S subunit nuclear export GTPase 1 (LSG1), mRNA [NM_018385]
NM_021177	LSM2	0.0219161	0.0025724	10.6929	Downregulated	0.543669	Homo sapiens LSM2 homolog, U6 small nuclear RNA associated (S. cerevisiae) (LSM2), mRNA [NM_021177]
NM_007080	LSM6	0.0055282	0.000342157	9.52334	Downregulated	0.479869	Homo sapiens LSM6 homolog, U6 small nuclear RNA associated (S. cerevisiae) (LSM6), mRNA [NM_007080]
NM_016199	LSM7	0.0163626	0.00169186	12.5829	Downregulated	0.595426	Homo sapiens LSM7 homolog, U6 small nuclear RNA associated (S. cerevisiae) (LSM7), mRNA [NM_016199]
NM_001289005	LSP1	0.00558646	0.000347626	7.98485	Upregulated	4.02501	Homo sapiens lymphocyte-specific protein 1 (LSP1), transcript variant 6, mRNA [NM_001289005]
NM_206943	LTBP1	0.0232059	0.00277933	6.47806	Upregulated	2.0584	Homo sapiens latent transforming growth factor beta binding protein 1 (LTBP1), transcript variant 1, mRNA [NM_206943]
NM_201412	LUC7L	0.0102077	0.000814416	9.75941	Downregulated	0.407501	Homo sapiens LUC7-like (S. cerevisiae) (LUC7L), transcript variant 2, mRNA [NM_201412]
NM_017527	LY6K	0.00493181	0.000290958	8.18942	Downregulated	0.141951	Homo sapiens lymphocyte antigen 6 complex, locus K (LY6K), transcript variant 1, mRNA [NM_017527]
NM_017816	LYAR	0.0147658	0.00144805	8.10209	Downregulated	0.400012	Homo sapiens Ly1 antibody reactive (LYAR), transcript variant 1, mRNA [NM_017816]
NM_144586	LYPD1	0.000709591	1.91781e-05	7.42875	Upregulated	7.34427	Homo sapiens LY6/PLAUR domain containing 1 (LYPD1), transcript variant 1, mRNA [NM_144586]
NM_194317	LYPD6	0.000558236	1.40377e-05	5.96388	Upregulated	3.28156	Homo sapiens LY6/PLAUR domain containing 6 (LYPD6), transcript variant 2, mRNA [NM_194317]
NM_006330	LYPLA1	0.00609355	0.00039149	9.34232	Downregulated	0.46692	Homo sapiens lysophospholipase I (LYPLA1), transcript variant 1, mRNA [NM_006330]
NM_001164840	LYRM4	0.0413151	0.00648599	7.1666	Upregulated	2.26447	Homo sapiens LYR motif containing 4 (LYRM4), transcript variant 2, mRNA [NM_001164840]
NM_153374	LYSMD2	0.00387306	0.000205309	6.15765	Upregulated	3.38892	Homo sapiens LysM, putative peptidoglycan-binding, domain containing 2 (LYSMD2), transcript variant 1, mRNA [NM_153374]
NM_006341	MAD2L2	0.005304	0.000321107	9.30018	Downregulated	0.307882	Homo sapiens MAD2 mitotic arrest deficient-like 2 (yeast) (MAD2L2), transcript variant 2, mRNA [NM_006341]
NR_015454	MAFG-AS1	0.00401888	0.000216926	5.88624	Upregulated	2.35583	Homo sapiens MAFG antisense RNA 1 (head to head) (MAFG-AS1), long non-coding RNA [NR_015454]
NM_001005333	MAGED1	0.0200216	0.0022619	10.1032	Upregulated	2.3934	Homo sapiens melanoma antigen family D, 1 (MAGED1), transcript variant 1, mRNA [NM_001005333]
NM_030801	MAGED4B	0.0357903	0.00528978	8.53096	Downregulated	0.388019	Homo sapiens melanoma antigen family D, 4B (MAGED4B), transcript variant 1, mRNA [NM_030801]
NM_019066	MAGEL2	3.24733e-06	9.02732e-09	6.48483	Upregulated	7.52075	Homo sapiens MAGE-like 2 (MAGEL2), mRNA [NM_019066]
NM_002370	MAGOH	0.0144685	0.00140186	9.64416	Downregulated	0.496257	Homo sapiens mago-nashi homolog, proliferation-associated (Drosophila) (MAGOH), mRNA [NM_002370]
NM_005908	MANBA	0.0324704	0.00458848	6.47614	Upregulated	1.61731	Homo sapiens mannosidase, beta A, lysosomal (MANBA), mRNA [NM_005908]
NM_002373	MAP1A	0.00807247	0.000580308	6.28682	Upregulated	1.92151	Homo sapiens microtubule-associated protein 1A (MAP1A), mRNA [NM_002373]
NM_002758	MAP2K6	0.0417592	0.00659118	6.67336	Downregulated	0.492039	Homo sapiens mitogen-activated protein kinase kinase 6 (MAP2K6), mRNA [NM_002758]
NM_001297555	MAP2K7	0.0113566	0.000972536	10.6065	Downregulated	0.597039	Homo sapiens mitogen-activated protein kinase kinase 7 (MAP2K7), transcript variant 1, mRNA [NM_001297555]
NM_006609	MAP3K2	0.0370154	0.00556803	5.9653	Upregulated	1.56115	Homo sapiens mitogen-activated protein kinase kinase kinase 2 (MAP3K2), mRNA [NM_006609]
NM_207577	MAP6	0.00382549	0.000201466	6.73644	Upregulated	4.63982	Homo sapiens microtubule-associated protein 6 (MAP6), transcript variant 2, mRNA [NM_207577]
NM_024871	MAP6D1	0.00318453	0.000154431	9.3779	Upregulated	2.74094	Homo sapiens MAP6 domain containing 1 (MAP6D1), mRNA [NM_024871]
NM_001039580	MAP9	7.22235e-05	8.80943e-07	6.68877	Upregulated	3.78503	Homo sapiens microtubule-associated protein 9 (MAP9), mRNA [NM_001039580]
NM_002751	MAPK11	0.000360001	8.034e-06	6.34988	Upregulated	5.9042	Homo sapiens mitogen-activated protein kinase 11 (MAPK11), transcript variant 1, mRNA [NM_002751]
NM_002747	MAPK4	0.00164639	6.07702e-05	6.2478	Upregulated	2.92785	Homo sapiens mitogen-activated protein kinase 4 (MAPK4), transcript variant 1, mRNA [NM_002747]
NM_139078	MAPKAPK5	0.0202151	0.00229001	8.1236	Downregulated	0.602424	Homo sapiens mitogen-activated protein kinase-activated protein kinase 5 (MAPKAPK5), transcript variant 2, mRNA [NM_139078]
NR_015404	MAPKAPK5-AS1	0.0037051	0.000193409	7.44214	Downregulated	0.516257	Homo sapiens MAPKAPK5 antisense RNA 1 (MAPKAPK5-AS1), long non-coding RNA [NR_015404]
NM_014994	MAPKBP1	0.00399609	0.000214771	6.53562	Upregulated	2.42647	Homo sapiens mitogen-activated protein kinase binding protein 1 (MAPKBP1), transcript variant 1, mRNA [NM_014994]
NM_012325	MAPRE1	0.0225806	0.0026748	8.95428	Downregulated	0.427213	Homo sapiens microtubule-associated protein, RP/EB family, member 1 (MAPRE1), mRNA [NM_012325]
NM_023009	MARCKSL1	0.0485348	0.00827005	8.88282	Downregulated	0.564086	Homo sapiens MARCKS-like 1 (MARCKSL1), transcript variant 1, mRNA [NM_023009]
NM_138396	MARCH9	6.12908e-05	7.05199e-07	8.22216	Upregulated	4.42429	Homo sapiens membrane-associated ring finger (C3HC4) 9 (MARCH9), mRNA [NM_138396]
NM_031484	MARVELD1	0.00283529	0.000132022	10.9657	Upregulated	2.74784	Homo sapiens MARVEL domain containing 1 (MARVELD1), mRNA [NM_031484]
ENST00000454295	MARVELD2	0.0208327	0.0023857	8.00545	Downregulated	0.217475	MARVEL domain containing 2 [Source:HGNC Symbol;Acc:HGNC:26401] [ENST00000454295]
NM_020746	MAVS	0.0283212	0.00378564	7.94615	Upregulated	1.4889	Homo sapiens mitochondrial antiviral signaling protein (MAVS), transcript variant 1, mRNA [NM_020746]
NM_003927	MBD2	0.0171156	0.00179483	6.30734	Upregulated	6.96863	Homo sapiens methyl-CpG binding domain protein 2 (MBD2), transcript variant 1, mRNA [NM_003927]
NM_015832	MBD2	0.00202214	8.1608e-05	7.90871	Downregulated	0.064989	Homo sapiens methyl-CpG binding domain protein 2 (MBD2), transcript variant 2, mRNA [NM_015832]
NM_203397	MBLAC1	0.00139566	4.75279e-05	6.16072	Upregulated	2.24055	Homo sapiens metallo-beta-lactamase domain containing 1 (MBLAC1), mRNA [NM_203397]
NM_021038	MBNL1	0.0487152	0.00831356	6.84377	Upregulated	3.11765	Homo sapiens muscleblind-like splicing regulator 1 (MBNL1), transcript variant 1, mRNA [NM_021038]
NM_144778	MBNL2	0.00938427	0.000715958	6.787	Upregulated	3.07618	Homo sapiens muscleblind-like splicing regulator 2 (MBNL2), transcript variant 1, mRNA [NM_144778]
NM_003791	MBTPS1	0.00609355	0.000391493	8.98921	Upregulated	1.90339	Homo sapiens membrane-bound transcription factor peptidase, site 1 (MBTPS1), mRNA [NM_003791]
NM_006500	MCAM	0.000141731	2.2655e-06	7.80863	Downregulated	0.2356	Homo sapiens melanoma cell adhesion molecule (MCAM), mRNA [NM_006500]
NM_032601	MCEE	0.00359029	0.000182426	7.32231	Upregulated	2.5501	Homo sapiens methylmalonyl CoA epimerase (MCEE), mRNA [NM_032601]
NM_139279	MCFD2	0.0269015	0.00349128	7.9788	Upregulated	1.69906	Homo sapiens multiple coagulation factor deficiency 2 (MCFD2), transcript variant 1, mRNA [NM_139279]
NM_002388	MCM3	0.0134115	0.00124813	12.0275	Downregulated	0.5278	Homo sapiens minichromosome maintenance complex component 3 (MCM3), transcript variant 1, mRNA [NM_002388]
NM_005914	MCM4	0.0038141	0.000200277	8.29648	Downregulated	0.224755	Homo sapiens minichromosome maintenance complex component 4 (MCM4), transcript variant 1, mRNA [NM_005914]
NM_182776	MCM7	0.0142669	0.0013694	13.6014	Downregulated	0.453612	Homo sapiens minichromosome maintenance complex component 7 (MCM7), transcript variant 2, mRNA [NM_182776]
NM_005916	MCM7	0.0178621	0.00190345	6.85627	Downregulated	0.385688	Homo sapiens minichromosome maintenance complex component 7 (MCM7), transcript variant 1, mRNA [NM_005916]
NM_182802	MCM8	0.0439698	0.00718117	7.5964	Downregulated	0.340649	Homo sapiens minichromosome maintenance complex component 8 (MCM8), transcript variant 2, mRNA [NM_182802]
NM_024834	MCMBP	0.0328599	0.00467651	8.94106	Downregulated	0.618774	Homo sapiens minichromosome maintenance complex binding protein (MCMBP), transcript variant 1, mRNA [NM_024834]
NM_001031713	MCUR1	0.00185664	7.20724e-05	9.58418	Downregulated	0.415883	Homo sapiens mitochondrial calcium uniporter regulator 1 (MCUR1), mRNA [NM_001031713]
NM_014641	MDC1	0.0002531	5.12834e-06	8.7474	Downregulated	0.411618	Homo sapiens mediator of DNA-damage checkpoint 1 (MDC1), mRNA [NM_014641]
NM_004992	MECP2	0.017087	0.00178861	6.10681	Upregulated	1.72965	Homo sapiens methyl CpG binding protein 2 (MECP2), transcript variant 1, mRNA [NM_004992]
NM_201542	MED8	0.000353668	7.83806e-06	8.28338	Upregulated	2.4901	Homo sapiens mediator complex subunit 8 (MED8), transcript variant 5, mRNA [NM_201542]
NM_032849	MEDAG	0.000618985	1.61445e-05	5.84444	Downregulated	0.508184	Homo sapiens mesenteric estrogen-dependent adipogenesis (MEDAG), mRNA [NM_032849]
NM_001171894	MEF2A	0.0331873	0.00473336	7.66595	Upregulated	1.92911	Homo sapiens myocyte enhancer factor 2A (MEF2A), transcript variant 5, mRNA [NM_001171894]
NM_152764	MEIOB	0.000113576	1.6576e-06	5.79833	Downregulated	0.484445	Homo sapiens meiosis specific with OB domains (MEIOB), transcript variant 2, mRNA [NM_152764]
NM_170677	MEIS2	0.000211069	3.84651e-06	6.69533	Upregulated	6.13317	Homo sapiens Meis homeobox 2 (MEIS2), transcript variant a, mRNA [NM_170677]
NM_014791	MELK	0.0129144	0.00118085	8.78914	Downregulated	0.408366	Homo sapiens maternal embryonic leucine zipper kinase (MELK), transcript variant 1, mRNA [NM_014791]
NM_018670	MESP1	0.0008482	2.41688e-05	5.4825	Upregulated	8.70945	Homo sapiens mesoderm posterior basic helix-loop-helix transcription factor 1 (MESP1), mRNA [NM_018670]
NM_002402	MEST	0.0104263	0.000850203	8.42881	Downregulated	0.0930928	Homo sapiens mesoderm specific transcript (MEST), transcript variant 1, mRNA [NM_002402]
NM_024042	METRN	0.0220882	0.00259809	11.5598	Upregulated	2.27347	Homo sapiens meteorin, glial cell differentiation regulator (METRN), mRNA [NM_024042]
NM_015935	METTL13	0.000707546	1.90136e-05	10.8797	Downregulated	0.459282	Homo sapiens methyltransferase like 13 (METTL13), transcript variant 1, mRNA [NM_015935]
NM_001093725	MEX3A	0.00556477	0.000345059	9.20983	Downregulated	0.374764	Homo sapiens mex-3 RNA binding family member A (MEX3A), mRNA [NM_001093725]
NM_021647	MFAP3L	3.53031e-05	3.0805e-07	6.64402	Downregulated	0.18537	Homo sapiens microfibrillar-associated protein 3-like (MFAP3L), transcript variant 1, mRNA [NM_021647]
NM_002404	MFAP4	1.08621e-07	3.35509e-11	6.70488	Upregulated	20.0472	Homo sapiens microfibrillar-associated protein 4 (MFAP4), transcript variant 2, mRNA [NM_002404]
NM_003480	MFAP5	0.0281218	0.00373944	7.9189	Downregulated	0.283222	Homo sapiens microfibrillar associated protein 5 (MFAP5), transcript variant 1, mRNA [NM_003480]
NM_020194	MFF	0.0220882	0.00260101	9.70189	Upregulated	2.05422	Homo sapiens mitochondrial fission factor (MFF), transcript variant 2, mRNA [NM_020194]
NM_005928	MFGE8	0.0110195	0.00092155	7.57589	Upregulated	4.56032	Homo sapiens milk fat globule-EGF factor 8 protein (MFGE8), transcript variant 1, mRNA [NM_005928]
NM_033316	MFI2	0.00592784	0.000377642	6.07443	Upregulated	2.04384	Homo sapiens antigen p97 (melanoma associated) identified by monoclonal antibodies 133.2 and 96.5 (MFI2), transcript variant 2, mRNA [NM_033316]
NM_022736	MFSD1	0.0173272	0.00182638	7.91855	Upregulated	2.10382	Homo sapiens major facilitator superfamily domain containing 1 (MFSD1), transcript variant 1, mRNA [NM_022736]
NM_032718	MFSD9	0.00826312	0.00060107	6.84449	Upregulated	1.84721	Homo sapiens major facilitator superfamily domain containing 9 (MFSD9), mRNA [NM_032718]
NM_002408	MGAT2	0.00328931	0.000161036	7.99323	Upregulated	2.35663	Homo sapiens mannosyl (alpha-1,6-)-glycoprotein beta-1,2-N-acetylglucosaminyltransferase (MGAT2), mRNA [NM_002408]
NM_002409	MGAT3	9.96872e-05	1.37022e-06	8.5717	Downregulated	0.198974	Homo sapiens mannosyl (beta-1,4-)-glycoprotein beta-1,4-N-acetylglucosaminyltransferase (MGAT3), transcript variant 1, mRNA [NM_002409]
NM_054013	MGAT4B	0.0144736	0.00140489	11.0511	Upregulated	1.96369	Homo sapiens mannosyl (alpha-1,3-)-glycoprotein beta-1,4-N-acetylglucosaminyltransferase, isozyme B (MGAT4B), transcript variant 2, mRNA [NM_054013]
NR_003682	MGC70870	0.0044789	0.000255937	7.22826	Downregulated	0.42449	Homo sapiens C-terminal binding protein 2 pseudogene (MGC70870), non-coding RNA [NR_003682]
NM_145791	MGST1	1.22727e-05	6.34956e-08	9.83719	Downregulated	0.0176939	Homo sapiens microsomal glutathione S-transferase 1 (MGST1), transcript variant 3, mRNA [NM_145791]
NM_002413	MGST2	4.27327e-05	4.42176e-07	7.57719	Upregulated	13.5557	Homo sapiens microsomal glutathione S-transferase 2 (MGST2), transcript variant 1, mRNA [NM_002413]
NM_004528	MGST3	0.000237983	4.68616e-06	13.025	Upregulated	4.06225	Homo sapiens microsomal glutathione S-transferase 3 (MGST3), mRNA [NM_004528]
NM_182924	MICALL2	0.00627497	0.000413424	8.10398	Upregulated	2.01532	Homo sapiens MICAL-like 2 (MICALL2), mRNA [NM_182924]
NM_005931	MICB	1.56572e-05	9.30967e-08	7.22301	Downregulated	0.156172	Homo sapiens MHC class I polypeptide-related sequence B (MICB), transcript variant 1, mRNA [NM_005931]
NM_021242	MID1IP1	9.18584e-05	1.21296e-06	10.5495	Downregulated	0.364986	Homo sapiens MID1 interacting protein 1 (MID1IP1), transcript variant 1, mRNA [NM_021242]
NM_021933	MIIP	0.0119846	0.00105687	11.5464	Downregulated	0.468048	Homo sapiens migration and invasion inhibitory protein (MIIP), mRNA [NM_021933]
NM_001204088	MINOS1-NBL1	0.0014151	4.88454e-05	9.46963	Downregulated	0.13104	Homo sapiens MINOS1-NBL1 readthrough (MINOS1-NBL1), transcript variant 1, mRNA [NM_001204088]
NM_001104548	MIR205HG	0.000480583	1.14672e-05	6.97683	Downregulated	0.110814	Homo sapiens MIR205 host gene (non-protein coding) (MIR205HG), mRNA [NM_001104548]
NR_015395	MIR4435-1HG	0.00240211	0.000104669	7.2257	Upregulated	2.95325	Homo sapiens MIR4435-1 host gene (non-protein coding) (MIR4435-1HG), transcript variant 1, long non-coding RNA [NR_015395]
NM_024039	MIS12	0.0289602	0.00392249	7.09231	Downregulated	0.545365	Homo sapiens MIS12 kinetochore complex component (MIS12), transcript variant 2, mRNA [NM_024039]
NM_018944	MIS18A	0.0281218	0.0037386	8.99434	Downregulated	0.491643	Homo sapiens MIS18 kinetochore protein A (MIS18A), mRNA [NM_018944]
NM_170784	MKKS	0.000461777	1.07689e-05	8.02066	Downregulated	0.410309	Homo sapiens McKusick-Kaufman syndrome (MKKS), transcript variant 2, mRNA [NM_170784]
AK093577	MKL2	0.0420853	0.00668002	5.99765	Upregulated	2.15565	Homo sapiens cDNA FLJ36258 fis, clone THYMU2002450. [AK093577]
NM_001291663	MKRN1	0.0357121	0.00527271	7.37015	Downregulated	0.533176	Homo sapiens makorin ring finger protein 1 (MKRN1), transcript variant 3, mRNA [NM_001291663]
NM_014160	MKRN2	0.00476742	0.000276842	7.1235	Upregulated	2.38282	Homo sapiens makorin ring finger protein 2 (MKRN2), transcript variant 1, mRNA [NM_014160]
NM_022443	MLF1	0.0237581	0.00286564	6.68735	Downregulated	0.514448	Homo sapiens myeloid leukemia factor 1 (MLF1), transcript variant 1, mRNA [NM_022443]
NM_001195630	MLLT10	0.0468831	0.00784522	6.76116	Downregulated	0.608751	Homo sapiens myeloid/lymphoid or mixed-lineage leukemia (trithorax homolog, Drosophila); translocated to, 10 (MLLT10), transcript variant 5, mRNA [NM_001195630]
NM_005937	MLLT6	0.028072	0.00371764	6.45051	Upregulated	2.34626	Homo sapiens myeloid/lymphoid or mixed-lineage leukemia (trithorax homolog, Drosophila); translocated to, 6 (MLLT6), mRNA [NM_005937]
NM_012329	MMD	0.0454264	0.00750325	8.45026	Downregulated	0.44385	Homo sapiens monocyte to macrophage differentiation-associated (MMD), mRNA [NM_012329]
NM_004530	MMP2	0.00024463	4.85481e-06	6.14494	Downregulated	0.382772	Homo sapiens matrix metallopeptidase 2 (gelatinase A, 72kDa gelatinase, 72kDa type IV collagenase) (MMP2), transcript variant 1, mRNA [NM_004530]
NR_102705	MMP24-AS1	0.0178266	0.00189278	8.10751	Upregulated	2.00355	Homo sapiens MMP24 antisense RNA 1 (MMP24-AS1), transcript variant 1, long non-coding RNA [NR_102705]
NM_001032278	MMP28	0.0305156	0.00421675	6.00287	Upregulated	1.693	Homo sapiens matrix metallopeptidase 28 (MMP28), transcript variant 3, mRNA [NM_001032278]
NM_004994	MMP9	2.57526e-05	1.91377e-07	6.52059	Downregulated	0.182408	Homo sapiens matrix metallopeptidase 9 (gelatinase B, 92kDa gelatinase, 92kDa type IV collagenase) (MMP9), mRNA [NM_004994]
NM_018221	MOB1A	0.0339993	0.00492267	6.65892	Upregulated	1.55658	Homo sapiens MOB kinase activator 1A (MOB1A), mRNA [NM_018221]
NM_014941	MORC2	0.0370131	0.00556483	6.22005	Downregulated	0.623236	Homo sapiens MORC family CW-type zinc finger 2 (MORC2), transcript variant 3, mRNA [NM_014941]
NM_001145450	MORN2	0.000901928	2.62569e-05	7.67071	Upregulated	5.60337	Homo sapiens MORN repeat containing 2 (MORN2), mRNA [NM_001145450]
NM_020963	MOV10	0.00841641	0.00061612	8.14139	Upregulated	2.69021	Homo sapiens Mov10 RISC complex RNA helicase (MOV10), transcript variant 1, mRNA [NM_020963]
NM_015529	MOXD1	0.00176844	6.71872e-05	7.01291	Upregulated	13.9957	Homo sapiens monooxygenase, DBH-like 1 (MOXD1), mRNA [NM_015529]
NM_016098	MPC1	0.0199708	0.00225462	8.7537	Upregulated	1.79141	Homo sapiens mitochondrial pyruvate carrier 1 (MPC1), transcript variant 1, mRNA [NM_016098]
NM_015415	MPC2	0.0475302	0.00803793	9.50996	Upregulated	1.62346	Homo sapiens mitochondrial pyruvate carrier 2 (MPC2), transcript variant 2, mRNA [NM_015415]
NM_022474	MPP5	0.00212429	8.76235e-05	8.50519	Upregulated	4.0135	Homo sapiens membrane protein, palmitoylated 5 (MAGUK p55 subfamily member 5) (MPP5), transcript variant 1, mRNA [NM_022474]
NM_023075	MPPE1	0.0014151	4.87624e-05	7.1672	Upregulated	3.32121	Homo sapiens metallophosphoesterase 1 (MPPE1), transcript variant 1, mRNA [NM_023075]
NM_002437	MPV17	0.0287994	0.00388291	9.35516	Upregulated	1.77953	Homo sapiens MpV17 mitochondrial inner membrane protein (MPV17), mRNA [NM_002437]
NM_198275	MPZL3	0.000291332	6.20908e-06	6.09031	Upregulated	3.19353	Homo sapiens myelin protein zero-like 3 (MPZL3), transcript variant 1, mRNA [NM_198275]
NM_145015	MRGPRF	0.00569359	0.000359832	6.43876	Downregulated	0.382626	Homo sapiens MAS-related GPR, member F (MRGPRF), transcript variant 2, mRNA [NM_145015]
NM_148887	MRPL10	0.000538081	1.313e-05	10.7031	Downregulated	0.485702	Homo sapiens mitochondrial ribosomal protein L10 (MRPL10), transcript variant 2, mRNA [NM_148887]
NM_014078	MRPL13	0.0378552	0.00574698	10.604	Downregulated	0.635217	Homo sapiens mitochondrial ribosomal protein L13 (MRPL13), mRNA [NM_014078]
NM_014175	MRPL15	0.00365038	0.000187736	10.3548	Downregulated	0.509953	Homo sapiens mitochondrial ribosomal protein L15 (MRPL15), mRNA [NM_014175]
NM_022061	MRPL17	0.0196793	0.00221259	9.63589	Upregulated	1.71954	Homo sapiens mitochondrial ribosomal protein L17 (MRPL17), mRNA [NM_022061]
NM_145729	MRPL24	0.0366947	0.00546409	10.2418	Upregulated	2.18215	Homo sapiens mitochondrial ribosomal protein L24 (MRPL24), transcript variant 1, mRNA [NM_145729]
NM_004891	MRPL33	0.00994998	0.000775253	10.5776	Upregulated	1.95989	Homo sapiens mitochondrial ribosomal protein L33 (MRPL33), transcript variant 1, mRNA [NM_004891]
NM_016055	MRPL48	0.00937763	0.000714403	8.98042	Downregulated	0.53875	Homo sapiens mitochondrial ribosomal protein L48 (MRPL48), mRNA [NM_016055]
NM_053050	MRPL53	0.0276609	0.00362903	10.4403	Upregulated	2.20736	Homo sapiens mitochondrial ribosomal protein L53 (MRPL53), mRNA [NM_053050]
NM_031420	MRPL9	0.0314403	0.00440165	11.3456	Downregulated	0.619452	Homo sapiens mitochondrial ribosomal protein L9 (MRPL9), transcript variant 1, mRNA [NM_031420]
NM_022839	MRPS11	0.0310812	0.00432737	10.3736	Upregulated	1.65609	Homo sapiens mitochondrial ribosomal protein S11 (MRPS11), transcript variant 1, mRNA [NM_022839]
NM_005830	MRPS31	0.0369909	0.00555671	9.39974	Downregulated	0.605575	Homo sapiens mitochondrial ribosomal protein S31 (MRPS31), mRNA [NM_005830]
NM_001286264	MRS2	0.00185664	7.21176e-05	8.86374	Downregulated	0.414853	Homo sapiens MRS2 magnesium transporter (MRS2), transcript variant 1, mRNA [NM_001286264]
NM_001198812	MSANTD3-TMEFF1	0.00842218	0.000618406	7.07507	Downregulated	0.287845	Homo sapiens MSANTD3-TMEFF1 readthrough (MSANTD3-TMEFF1), mRNA [NM_001198812]
NM_078629	MSL3	0.00487961	0.000286748	6.48977	Downregulated	0.507259	Homo sapiens male-specific lethal 3 homolog (Drosophila) (MSL3), transcript variant 1, mRNA [NM_078629]
NM_002449	MSX2	0.0133346	0.00123422	6.21179	Downregulated	0.505512	Homo sapiens msh homeobox 2 (MSX2), mRNA [NM_002449]
NR_002307	MSX2P1	0.000162943	2.76815e-06	9.64526	Downregulated	0.0515566	Homo sapiens msh homeobox 2 pseudogene 1 (MSX2P1), non-coding RNA [NR_002307]
NM_178812	MTDH	0.0190763	0.00209035	9.42916	Upregulated	2.0895	Homo sapiens metadherin (MTDH), mRNA [NM_178812]
NM_005956	MTHFD1	0.0105638	0.000868763	10.2521	Downregulated	0.361677	Homo sapiens methylenetetrahydrofolate dehydrogenase (NADP+ dependent) 1, methenyltetrahydrofolate cyclohydrolase, formyltetrahydrofolate synthetase (MTHFD1), mRNA [NM_005956]
NM_014342	MTCH2	0.0148376	0.00146313	5.88892	Upregulated	2.20418	Homo sapiens mitochondrial carrier 2 (MTCH2), mRNA [NM_014342]
NM_017762	MTMR10	0.0162369	0.00167293	7.54913	Downregulated	0.538099	Homo sapiens myotubularin related protein 10 (MTMR10), mRNA [NM_017762]
NM_001190452	MTRNR2L1	0.0267747	0.00345686	14.9269	Upregulated	1.49074	Homo sapiens MT-RNR2-like 1 (MTRNR2L1), mRNA [NM_001190452]
NM_017458	MVP	3.9207e-05	3.87529e-07	9.61032	Upregulated	11.5242	Homo sapiens major vault protein (MVP), transcript variant 1, mRNA [NM_017458]
NM_002357	MXD1	0.0154985	0.00155032	6.03963	Upregulated	1.90175	Homo sapiens MAX dimerization protein 1 (MXD1), transcript variant 1, mRNA [NM_002357]
NM_002466	MYBL2	0.000370346	8.32207e-06	9.1322	Downregulated	0.17249	Homo sapiens v-myb avian myeloblastosis viral oncogene homolog-like 2 (MYBL2), transcript variant 1, mRNA [NM_002466]
NM_001010985	MYBPHL	0.00184649	7.1293e-05	6.01864	Upregulated	1.9873	Homo sapiens myosin binding protein H-like (MYBPHL), transcript variant 1, mRNA [NM_001010985]
NM_002467	MYC	0.0346672	0.00505954	8.54592	Downregulated	0.45261	Homo sapiens v-myc avian myelocytomatosis viral oncogene homolog (MYC), mRNA [NM_002467]
NM_001163424	MYEOV2	0.0115861	0.00100285	12.1885	Upregulated	1.67958	Homo sapiens myeloma overexpressed 2 (MYEOV2), transcript variant 2, mRNA [NM_001163424]
NM_002477	MYL5	0.0437634	0.00711507	6.74107	Upregulated	2.47638	Homo sapiens myosin, light chain 5, regulatory (MYL5), mRNA [NM_002477]
NM_013262	MYLIP	0.0296025	0.00404148	7.45986	Downregulated	0.523107	Homo sapiens myosin regulatory light chain interacting protein (MYLIP), mRNA [NM_013262]
NM_025109	MYO19	0.0462694	0.00771038	9.73585	Downregulated	0.692106	Homo sapiens myosin XIX (MYO19), transcript variant 1, mRNA [NM_025109]
NM_000259	MYO5A	0.0159175	0.00162125	6.68323	Upregulated	2.04299	Homo sapiens myosin VA (heavy chain 12, myoxin) (MYO5A), transcript variant 1, mRNA [NM_000259]
NM_013451	MYOF	0.0455997	0.00755652	8.12991	Downregulated	0.45173	Homo sapiens myoferlin (MYOF), transcript variant 1, mRNA [NM_013451]
NM_013279	MYRF	0.000211345	3.86785e-06	9.3857	Upregulated	9.74157	Homo sapiens myelin regulatory factor (MYRF), transcript variant 1, mRNA [NM_013279]
NM_025029	MZT2B	0.00219328	9.1163e-05	14.8427	Upregulated	1.96889	Homo sapiens mitotic spindle organizing protein 2B (MZT2B), mRNA [NM_025029]
NM_025146	NAA50	0.0389015	0.00599801	9.52483	Downregulated	0.419667	Homo sapiens N(alpha)-acetyltransferase 50, NatE catalytic subunit (NAA50), mRNA [NM_025146]
NM_017567	NAGK	0.0312512	0.0043631	8.58138	Upregulated	2.09643	Homo sapiens N-acetylglucosamine kinase (NAGK), mRNA [NM_017567]
NM_024865	NANOG	2.08272e-05	1.43137e-07	8.85977	Downregulated	0.0285895	Homo sapiens Nanog homeobox (NANOG), transcript variant 1, mRNA [NM_024865]
NM_199461	NANOS1	0.0014151	4.87194e-05	7.43366	Upregulated	9.20714	Homo sapiens nanos homolog 1 (Drosophila) (NANOS1), mRNA [NM_199461]
NM_139207	NAP1L1	0.0412972	0.00648	10.7912	Downregulated	0.422871	Homo sapiens nucleosome assembly protein 1-like 1 (NAP1L1), transcript variant 1, mRNA [NM_139207]
NM_001283018	NAPB	0.0260475	0.00330673	6.60038	Downregulated	0.565871	Homo sapiens N-ethylmaleimide-sensitive factor attachment protein, beta (NAPB), transcript variant 1, mRNA [NM_001283018]
NM_003826	NAPG	0.0147719	0.00145095	9.01856	Upregulated	1.83125	Homo sapiens N-ethylmaleimide-sensitive factor attachment protein, gamma (NAPG), mRNA [NM_003826]
NM_182964	NAV2	6.41698e-05	7.4328e-07	9.65981	Downregulated	0.309615	Homo sapiens neuron navigator 2 (NAV2), transcript variant 1, mRNA [NM_182964]
NM_015678	NBEA	0.0325357	0.00460524	5.87522	Upregulated	1.86478	Homo sapiens neurobeachin (NBEA), transcript variant 1, mRNA [NM_015678]
NM_001242607	NCAM1	8.25893e-07	1.02041e-09	5.97691	Upregulated	3.76482	Homo sapiens neural cell adhesion molecule 1 (NCAM1), transcript variant 5, mRNA [NM_001242607]
NM_014865	NCAPD2	0.00741705	0.000516904	11.2999	Downregulated	0.528283	Homo sapiens non-SMC condensin I complex, subunit D2 (NCAPD2), mRNA [NM_014865]
NR_024388	NCBP2-AS2	0.0314718	0.00441613	11.8364	Downregulated	0.51936	Homo sapiens NCBP2 antisense RNA 2 (head to head) (NCBP2-AS2), long non-coding RNA [NR_024388]
NM_205842	NCKAP1	0.0390056	0.00602794	9.34016	Upregulated	2.0276	Homo sapiens NCK-associated protein 1 (NCKAP1), transcript variant 2, mRNA [NM_205842]
NM_181782	NCOA7	0.0134944	0.00126503	7.05626	Upregulated	3.33502	Homo sapiens nuclear receptor coactivator 7 (NCOA7), transcript variant 1, mRNA [NM_181782]
ENST00000361390	ND1	0.00454182	0.000260234	11.1305	Upregulated	2.23961	mitochondrially encoded NADH dehydrogenase 1 [Source:HGNC Symbol;Acc:HGNC:7455] [ENST00000361390]
ENST00000361567	ND5	0.012104	0.00107487	9.84367	Upregulated	2.97801	mitochondrially encoded NADH dehydrogenase 5 [Source:HGNC Symbol;Acc:HGNC:7461] [ENST00000361567]
NM_018087	NDC1	0.00153258	5.47943e-05	9.03517	Downregulated	0.447518	Homo sapiens NDC1 transmembrane nucleoporin (NDC1), transcript variant 1, mRNA [NM_018087]
NM_030571	NDFIP1	0.0197506	0.00222213	7.73261	Upregulated	1.72835	Homo sapiens Nedd4 family interacting protein 1 (NDFIP1), mRNA [NM_030571]
NM_002487	NDN	0.000226384	4.26546e-06	9.28886	Upregulated	3.00224	Homo sapiens necdin, melanoma antigen (MAGE) family member (NDN), mRNA [NM_002487]
NM_001543	NDST1	0.0149036	0.00147079	10.7757	Upregulated	2.27659	Homo sapiens N-deacetylase/N-sulfotransferase (heparan glucosaminyl) 1 (NDST1), transcript variant 1, mRNA [NM_001543]
NM_005003	NDUFAB1	0.0100973	0.000799986	12.4436	Downregulated	0.548977	Homo sapiens NADH dehydrogenase (ubiquinone) 1, alpha/beta subcomplex, 1, 8kDa (NDUFAB1), mRNA [NM_005003]
NM_199069	NDUFAF3	0.000839811	2.37914e-05	11.8016	Upregulated	3.56072	Homo sapiens NADH dehydrogenase (ubiquinone) complex I, assembly factor 3 (NDUFAF3), transcript variant 1, mRNA [NM_199069]
NM_014165	NDUFAF4	0.036864	0.0055177	7.77879	Downregulated	0.547784	Homo sapiens NADH dehydrogenase (ubiquinone) complex I, assembly factor 4 (NDUFAF4), mRNA [NM_014165]
NM_144736	NDUFAF7	0.00617407	0.000400957	8.80325	Downregulated	0.39751	Homo sapiens NADH dehydrogenase (ubiquinone) complex I, assembly factor 7 (NDUFAF7), transcript variant 1, mRNA [NM_144736]
NM_005005	NDUFB9	0.0328599	0.00467486	13.7084	Downregulated	0.612595	Homo sapiens NADH dehydrogenase (ubiquinone) 1 beta subcomplex, 9, 22kDa (NDUFB9), transcript variant 1, mRNA [NM_005005]
NM_005006	NDUFS1	0.021173	0.00244757	10.9527	Upregulated	1.85799	Homo sapiens NADH dehydrogenase (ubiquinone) Fe-S protein 1, 75kDa (NADH-coenzyme Q reductase) (NDUFS1), transcript variant 1, mRNA [NM_005006]
NM_002498	NEK3	0.0140562	0.00134484	6.2024	Downregulated	0.495978	Homo sapiens NIMA-related kinase 3 (NEK3), transcript variant 1, mRNA [NM_002498]
NM_013349	NENF	3.32415e-07	3.33699e-10	10.1221	Upregulated	7.79517	Homo sapiens neudesin neurotrophic factor (NENF), transcript variant 1, mRNA [NM_013349]
NM_006617	NES	5.32001e-06	1.74891e-08	7.86987	Downregulated	0.0889246	Homo sapiens nestin (NES), mRNA [NM_006617]
NM_001047160	NET1	0.0374584	0.00567227	8.31711	Downregulated	0.48994	Homo sapiens neuroepithelial cell transforming 1 (NET1), transcript variant 1, mRNA [NM_001047160]
NM_018092	NETO2	0.00908927	0.000683021	7.83073	Downregulated	0.228051	Homo sapiens neuropilin (NRP) and tolloid (TLL)-like 2 (NETO2), transcript variant 1, mRNA [NM_018092]
NM_004210	NEURL1	0.0134115	0.00124804	10.2818	Downregulated	0.238758	Homo sapiens neuralized E3 ubiquitin protein ligase 1 (NEURL1), mRNA [NM_004210]
NM_181832	NF2	0.0264167	0.00338624	10.9764	Upregulated	1.71575	Homo sapiens neurofibromin 2 (merlin) (NF2), transcript variant 8, mRNA [NM_181832]
NM_006163	NFE2	0.00361115	0.000184043	6.51094	Downregulated	0.384318	Homo sapiens nuclear factor, erythroid 2 (NFE2), transcript variant 1, mRNA [NM_006163]
NM_205843	NFIC	0.000439716	1.01865e-05	6.66951	Upregulated	7.31698	Homo sapiens nuclear factor I/C (CCAAT-binding transcription factor) (NFIC), transcript variant 2, mRNA [NM_205843]
NM_001288724	NFKB2	0.018733	0.00203965	6.34073	Downregulated	0.477781	Homo sapiens nuclear factor of kappa light polypeptide gene enhancer in B-cells 2 (p49/p100) (NFKB2), transcript variant 3, mRNA [NM_001288724]
NM_002507	NGFR	0.00398542	0.000213582	5.92815	Downregulated	0.554298	Homo sapiens nerve growth factor receptor (NGFR), mRNA [NM_002507]
NM_014380	NGFRAP1	0.0268486	0.00347269	13.0368	Upregulated	2.41848	Homo sapiens nerve growth factor receptor (TNFRSF16) associated protein 1 (NGFRAP1), transcript variant 3, mRNA [NM_014380]
NM_002508	NID1	0.0263194	0.0033697	7.20504	Downregulated	0.203593	Homo sapiens nidogen 1 (NID1), mRNA [NM_002508]
NM_144599	NIPA1	0.0369294	0.00554083	7.68489	Upregulated	2.10936	Homo sapiens non imprinted in Prader-Willi/Angelman syndrome 1 (NIPA1), transcript variant 1, mRNA [NM_144599]
NM_020448	NIPAL3	0.00185939	7.25092e-05	6.5623	Upregulated	2.86495	Homo sapiens NIPA-like domain containing 3 (NIPAL3), mRNA [NM_020448]
NM_033120	NKD2	0.000159201	2.68439e-06	7.70673	Downregulated	0.232462	Homo sapiens naked cuticle homolog 2 (Drosophila) (NKD2), transcript variant 1, mRNA [NM_033120]
NM_001189	NKX3-2	0.00713127	0.000491613	6.21947	Downregulated	0.490485	Homo sapiens NK3 homeobox 2 (NKX3-2), mRNA [NM_001189]
NM_020726	NLN	0.03849	0.00589981	6.5723	Downregulated	0.552816	Homo sapiens neurolysin (metallopeptidase M3 family) (NLN), mRNA [NM_020726]
NM_001277126	NLRP12	0.00111451	3.4511e-05	5.87346	Downregulated	0.536251	Homo sapiens NLR family, pyrin domain containing 12 (NLRP12), transcript variant 3, mRNA [NM_001277126]
NM_139176	NLRP7	0.0108469	0.000901636	7.09713	Downregulated	0.182482	Homo sapiens NLR family, pyrin domain containing 7 (NLRP7), transcript variant 1, mRNA [NM_139176]
NM_021077	NMB	0.0197547	0.00222412	9.51519	Upregulated	3.55503	Homo sapiens neuromedin B (NMB), transcript variant 1, mRNA [NM_021077]
NM_170678	NMRK2	0.018805	0.00205026	6.27946	Downregulated	0.476589	Homo sapiens nicotinamide riboside kinase 2 (NMRK2), transcript variant 2, mRNA [NM_170678]
NM_021079	NMT1	0.047145	0.00790373	11.1842	Downregulated	0.683339	Homo sapiens N-myristoyltransferase 1 (NMT1), mRNA [NM_021079]
NM_006681	NMU	0.0134419	0.00125596	8.22536	Upregulated	22.4481	Homo sapiens neuromedin U (NMU), transcript variant 1, mRNA [NM_006681]
NM_006169	NNMT	0.0095549	0.000734754	7.70868	Upregulated	12.6731	Homo sapiens nicotinamide N-methyltransferase (NNMT), mRNA [NM_006169]
NM_032313	NOA1	0.00328931	0.000160837	9.43006	Downregulated	0.423045	Homo sapiens nitric oxide associated 1 (NOA1), mRNA [NM_032313]
NM_018055	NODAL	0.0292567	0.00397621	6.1836	Downregulated	0.206618	Homo sapiens nodal growth differentiation factor (NODAL), mRNA [NM_018055]
NM_005450	NOG	0.0168359	0.0017525	6.75031	Upregulated	3.35208	Homo sapiens noggin (NOG), mRNA [NM_005450]
NM_015462	NOL11	0.0205169	0.00233529	8.63578	Downregulated	0.492532	Homo sapiens nucleolar protein 11 (NOL11), transcript variant 1, mRNA [NM_015462]
ENST00000326071	NOL4L	0.00158933	5.78416e-05	6.54469	Upregulated	3.14189	nucleolar protein 4-like [Source:HGNC Symbol;Acc:HGNC:16106] [ENST00000326071]
NM_007363	NONO	0.00556748	0.000345657	10.2821	Downregulated	0.551085	Homo sapiens non-POU domain containing, octamer-binding (NONO), transcript variant 2, mRNA [NM_007363]
NM_016391	NOP16	0.0270807	0.00351736	9.91653	Downregulated	0.537587	Homo sapiens NOP16 nucleolar protein (NOP16), transcript variant 3, mRNA [NM_016391]
NM_001033714	NOP2	0.0240682	0.00291449	9.02196	Downregulated	0.544135	Homo sapiens NOP2 nucleolar protein (NOP2), transcript variant 2, mRNA [NM_001033714]
NM_024408	NOTCH2	0.0066514	0.000447159	9.52587	Upregulated	2.43972	Homo sapiens notch 2 (NOTCH2), transcript variant 1, mRNA [NM_024408]
NM_000435	NOTCH3	0.0272911	0.00356154	9.7627	Downregulated	0.243321	Homo sapiens notch 3 (NOTCH3), mRNA [NM_000435]
NM_015392	NPDC1	0.000728381	1.9911e-05	8.7899	Upregulated	5.8846	Homo sapiens neural proliferation, differentiation and control, 1 (NPDC1), mRNA [NM_015392]
NM_024663	NPEPL1	0.0272644	0.00354963	7.14001	Downregulated	0.36259	Homo sapiens aminopeptidase-like 1 (NPEPL1), transcript variant 1, mRNA [NM_024663]
NM_003717	NPFF	0.00155915	5.62257e-05	6.5961	Downregulated	0.300193	Homo sapiens neuropeptide FF-amide peptide precursor (NPFF), mRNA [NM_003717]
NM_002521	NPPB	0.0494506	0.00846961	9.43089	Upregulated	6.57523	Homo sapiens natriuretic peptide B (NPPB), mRNA [NM_002521]
NM_000903	NQO1	0.00606903	0.000387574	6.2058	Upregulated	1.87482	Homo sapiens NAD(P)H dehydrogenase, quinone 1 (NQO1), transcript variant 1, mRNA [NM_000903]
NM_000904	NQO2	0.0193734	0.00216175	7.62523	Downregulated	0.516808	Homo sapiens NAD(P)H dehydrogenase, quinone 2 (NQO2), transcript variant 3, mRNA [NM_000904]
NM_005693	NR1H3	0.0345208	0.00502218	8.61625	Downregulated	0.469496	Homo sapiens nuclear receptor subfamily 1, group H, member 3 (NR1H3), transcript variant 1, mRNA [NM_005693]
NM_001018077	NR3C1	0.000618985	1.60333e-05	7.41499	Upregulated	3.44037	Homo sapiens nuclear receptor subfamily 3, group C, member 1 (glucocorticoid receptor) (NR3C1), transcript variant 5, mRNA [NM_001018077]
NM_004772	NREP	0.0280214	0.00370228	9.56848	Downregulated	0.261322	Homo sapiens neuronal regeneration related protein (NREP), transcript variant 1, mRNA [NM_004772]
NM_198465	NRK	1.73661e-06	3.48663e-09	6.68035	Downregulated	0.116816	Homo sapiens Nik related kinase (NRK), mRNA [NM_198465]
NM_199044	NSUN4	0.0477667	0.00809267	7.26371	Downregulated	0.696455	Homo sapiens NOP2/Sun domain family, member 4 (NSUN4), transcript variant 1, mRNA [NM_199044]
NM_148956	NSUN5	0.0169472	0.001768	10.4965	Downregulated	0.506497	Homo sapiens NOP2/Sun domain family, member 5 (NSUN5), transcript variant 1, mRNA [NM_148956]
NM_024677	NSUN7	0.0103323	0.000840423	5.71086	Downregulated	0.488393	Homo sapiens NOP2/Sun domain family, member 7 (NSUN7), mRNA [NM_024677]
NM_173474	NTAN1	0.0156073	0.00157712	7.64853	Downregulated	0.555769	Homo sapiens N-terminal asparagine amidase (NTAN1), transcript variant 1, mRNA [NM_173474]
NM_002527	NTF3	1.60123e-08	1.23647e-12	6.43407	Downregulated	0.0553682	Homo sapiens neurotrophin 3 (NTF3), transcript variant 2, mRNA [NM_002527]
NM_006183	NTS	1.08503e-05	5.19475e-08	5.83954	Downregulated	0.281173	Homo sapiens neurotensin (NTS), mRNA [NM_006183]
NM_002484	NUBP1	0.00619407	0.000403691	9.9172	Downregulated	0.540358	Homo sapiens nucleotide binding protein 1 (NUBP1), transcript variant 1, mRNA [NM_002484]
NM_005013	NUCB2	0.0241885	0.00293998	7.82883	Upregulated	4.19234	Homo sapiens nucleobindin 2 (NUCB2), mRNA [NM_005013]
NM_198949	NUDT1	0.00476482	0.000276323	11.3615	Downregulated	0.458894	Homo sapiens nudix (nucleoside diphosphate linked moiety X)-type motif 1 (NUDT1), transcript variant 2B, mRNA [NM_198949]
NM_024815	NUDT18	0.0071358	0.000493169	6.47953	Upregulated	2.61757	Homo sapiens nudix (nucleoside diphosphate linked moiety X)-type motif 18 (NUDT18), mRNA [NM_024815]
NM_199040	NUDT4	0.00912488	0.000687008	7.12439	Downregulated	0.386838	Homo sapiens nudix (nucleoside diphosphate linked moiety X)-type motif 4 (NUDT4), transcript variant 2, mRNA [NM_199040]
NM_015231	NUP160	0.0160003	0.00163586	8.86285	Downregulated	0.454242	Homo sapiens nucleoporin 160kDa (NUP160), mRNA [NM_015231]
NM_016553	NUP62	0.0305209	0.00422343	9.57138	Downregulated	0.57179	Homo sapiens nucleoporin 62kDa (NUP62), transcript variant 2, mRNA [NM_016553]
NM_024844	NUP85	0.00264342	0.000119256	9.28083	Downregulated	0.486364	Homo sapiens nucleoporin 85kDa (NUP85), transcript variant 1, mRNA [NM_024844]
NM_014089	NUPL1	0.0328935	0.00468383	7.30639	Downregulated	0.611974	Homo sapiens nucleoporin like 1 (NUPL1), transcript variant 1, mRNA [NM_014089]
NM_001042483	NUPR1	0.0193734	0.00216091	7.54342	Upregulated	4.57299	Homo sapiens nuclear protein, transcriptional regulator, 1 (NUPR1), transcript variant 1, mRNA [NM_001042483]
NM_002533	NVL	0.0367314	0.00549128	10.3249	Downregulated	0.539017	Homo sapiens nuclear VCP-like (NVL), transcript variant 1, mRNA [NM_002533]
NM_006362	NXF1	0.0101488	0.000808768	7.55023	Downregulated	0.477631	Homo sapiens nuclear RNA export factor 1 (NXF1), transcript variant 1, mRNA [NM_006362]
NM_007224	NXPH4	0.00219328	9.14574e-05	6.45859	Upregulated	3.41191	Homo sapiens neurexophilin 4 (NXPH4), mRNA [NM_007224]
NM_000274	OAT	0.00315473	0.000152255	9.57213	Downregulated	0.419479	Homo sapiens ornithine aminotransferase (OAT), transcript variant 1, mRNA [NM_000274]
NM_015311	OBSL1	0.0337726	0.0048764	9.24716	Downregulated	0.454956	Homo sapiens obscurin-like 1 (OBSL1), transcript variant 1, mRNA [NM_015311]
NM_182577	ODF3L2	0.00947883	0.0007261	7.68981	Upregulated	2.20065	Homo sapiens outer dense fiber of sperm tails 3-like 2 (ODF3L2), mRNA [NM_182577]
NM_024576	OGFRL1	0.000852915	2.4369e-05	7.15411	Upregulated	15.425	Homo sapiens opioid growth factor receptor-like 1 (OGFRL1), mRNA [NM_024576]
NM_182487	OLFML2A	0.00430344	0.000242588	7.37813	Upregulated	3.47598	Homo sapiens olfactomedin-like 2A (OLFML2A), transcript variant 1, mRNA [NM_182487]
NM_020190	OLFML3	0.0135738	0.00127457	6.98763	Downregulated	0.410747	Homo sapiens olfactomedin-like 3 (OLFML3), transcript variant 1, mRNA [NM_020190]
NM_017570	OPLAH	0.0140612	0.0013464	7.54188	Upregulated	1.64504	Homo sapiens 5-oxoprolinase (ATP-hydrolysing) (OPLAH), mRNA [NM_017570]
NM_014322	OPN3	0.0134485	0.00125761	5.83613	Upregulated	1.61785	Homo sapiens opsin 3 (OPN3), mRNA [NM_014322]
NR_044999	OR7E12P	0.00426949	0.000237827	6.13027	Upregulated	2.39494	Homo sapiens olfactory receptor, family 7, subfamily E, member 12 pseudogene (OR7E12P), non-coding RNA [NR_044999]
NR_045002	OR7E14P	0.0268777	0.00348269	6.00739	Upregulated	1.64211	Homo sapiens olfactory receptor, family 7, subfamily E, member 14 pseudogene (OR7E14P), non-coding RNA [NR_045002]
NR_002171	OR7E156P	0.0024806	0.000108802	6.40924	Upregulated	2.39135	Homo sapiens olfactory receptor, family 7, subfamily E, member 156 pseudogene (OR7E156P), non-coding RNA [NR_002171]
NM_001079935	OR7E24	0.02137	0.00247199	6.29938	Upregulated	2.04489	Homo sapiens olfactory receptor, family 7, subfamily E, member 24 (OR7E24), mRNA [NM_001079935]
NM_032790	ORAI1	0.0268551	0.00347768	7.79711	Downregulated	0.385642	Homo sapiens ORAI calcium release-activated calcium modulator 1 (ORAI1), mRNA [NM_032790]
NM_032831	ORAI2	0.00118481	3.76029e-05	6.43693	Upregulated	2.92329	Homo sapiens ORAI calcium release-activated calcium modulator 2 (ORAI2), transcript variant 2, mRNA [NM_032831]
NM_152288	ORAI3	0.0134369	0.00125354	5.90049	Upregulated	1.77614	Homo sapiens ORAI calcium release-activated calcium modulator 3 (ORAI3), mRNA [NM_152288]
NM_006812	OS9	0.0155575	0.00156725	10.1405	Upregulated	1.73425	Homo sapiens osteosarcoma amplified 9, endoplasmic reticulum lectin (OS9), transcript variant 1, mRNA [NM_006812]
NM_032523	OSBPL6	8.97748e-05	1.15618e-06	6.68573	Downregulated	0.284844	Homo sapiens oxysterol binding protein-like 6 (OSBPL6), transcript variant 1, mRNA [NM_032523]
NM_145047	OSCP1	0.0299537	0.00411204	7.50884	Upregulated	1.80146	Homo sapiens organic solute carrier partner 1 (OSCP1), transcript variant 1, mRNA [NM_145047]
NM_206837	OSCP1	0.0178703	0.00190618	6.32718	Upregulated	1.75765	Homo sapiens organic solute carrier partner 1 (OSCP1), transcript variant 2, mRNA [NM_206837]
NM_001134693	OST4	0.00561246	0.00035105	12.0812	Upregulated	2.26057	Homo sapiens oligosaccharyltransferase 4 homolog (S. cerevisiae) (OST4), mRNA [NM_001134693]
NM_004561	OVOL1	0.0430147	0.00691232	6.88634	Downregulated	0.28654	Homo sapiens ovo-like zinc finger 1 (OVOL1), mRNA [NM_004561]
ENST00000621609	OVOS2	0.0023966	0.000104192	7.67782	Downregulated	0.241013
NM_022356	P3H1	0.00082638	2.32918e-05	9.20112	Upregulated	2.75426	Homo sapiens prolyl 3-hydroxylase 1 (P3H1), transcript variant 1, mRNA [NM_022356]
NM_006455	P3H4	0.00281465	0.000130409	9.51504	Upregulated	5.86835	Homo sapiens prolyl 3-hydroxylase family member 4 (non-enzymatic) (P3H4), mRNA [NM_006455]
NM_001017973	P4HA2	0.0174525	0.00184229	4.65634	Upregulated	3.38438	Homo sapiens prolyl 4-hydroxylase, alpha polypeptide II (P4HA2), transcript variant 2, mRNA [NM_001017973]
NM_004199	P4HA2	0.00185664	7.22447e-05	8.11048	Upregulated	3.2405	Homo sapiens prolyl 4-hydroxylase, alpha polypeptide II (P4HA2), transcript variant 1, mRNA [NM_004199]
NM_002568	PABPC1	0.00388223	0.000206553	14.2452	Downregulated	0.343679	Homo sapiens poly(A) binding protein, cytoplasmic 1 (PABPC1), mRNA [NM_002568]
NM_030979	PABPC3	0.0070855	0.00048641	10.4548	Downregulated	0.32035	Homo sapiens poly(A) binding protein, cytoplasmic 3 (PABPC3), mRNA [NM_030979]
NM_018026	PACS1	0.02003	0.0022644	7.74619	Upregulated	2.31597	Homo sapiens phosphofurin acidic cluster sorting protein 1 (PACS1), mRNA [NM_018026]
NM_001100913	PACS2	0.00626475	0.000412167	6.62417	Upregulated	2.09845	Homo sapiens phosphofurin acidic cluster sorting protein 2 (PACS2), transcript variant 1, mRNA [NM_001100913]
NM_016223	PACSIN3	0.000513942	1.23426e-05	6.45195	Downregulated	0.393625	Homo sapiens protein kinase C and casein kinase substrate in neurons 3 (PACSIN3), transcript variant 2, mRNA [NM_016223]
NM_001079525	PAICS	0.0366947	0.00547961	11.0155	Downregulated	0.436678	Homo sapiens phosphoribosylaminoimidazole carboxylase, phosphoribosylaminoimidazole succinocarboxamide synthetase (PAICS), transcript variant 1, mRNA [NM_001079525]
NM_000919	PAM	0.000616609	1.58557e-05	8.75856	Upregulated	4.25461	Homo sapiens peptidylglycine alpha-amidating monooxygenase (PAM), transcript variant 1, mRNA [NM_000919]
NM_001618	PARP1	0.0280565	0.00371342	9.73987	Downregulated	0.577048	Homo sapiens poly (ADP-ribose) polymerase 1 (PARP1), mRNA [NM_001618]
NM_017851	PARP16	0.029634	0.00404808	6.22282	Upregulated	1.70851	Homo sapiens poly (ADP-ribose) polymerase family, member 16 (PARP16), mRNA [NM_017851]
NM_001003828	PARVB	0.0117937	0.00103268	5.88703	Upregulated	1.83629	Homo sapiens parvin, beta (PARVB), transcript variant 1, mRNA [NM_001003828]
NM_007349	PAXIP1	0.00055441	1.38147e-05	8.5217	Downregulated	0.367006	Homo sapiens PAX interacting (with transcription-activation domain) protein 1 (PAXIP1), mRNA [NM_007349]
NM_000281	PCBD1	0.0066514	0.000448905	9.29728	Upregulated	3.34425	Homo sapiens pterin-4 alpha-carbinolamine dehydratase/dimerization cofactor of hepatocyte nuclear factor 1 alpha (PCBD1), transcript variant 1, mRNA [NM_000281]
NM_000282	PCCA	0.0104284	0.000853336	7.54153	Downregulated	0.495375	Homo sapiens propionyl CoA carboxylase, alpha polypeptide (PCCA), transcript variant 1, mRNA [NM_000282]
NM_002587	PCDH1	0.0109409	0.000913293	9.87859	Downregulated	0.0318316	Homo sapiens protocadherin 1 (PCDH1), transcript variant 1, mRNA [NM_002587]
NM_002589	PCDH7	0.00278056	0.0001284	6.79494	Upregulated	3.42925	Homo sapiens protocadherin 7 (PCDH7), transcript variant a, mRNA [NM_002589]
NM_015669	PCDHB5	0.00413079	0.000227623	6.40415	Downregulated	0.467436	Homo sapiens protocadherin beta 5 (PCDHB5), mRNA [NM_015669]
NM_013363	PCOLCE2	0.000329431	7.19595e-06	7.34989	Downregulated	0.113253	Homo sapiens procollagen C-endopeptidase enhancer 2 (PCOLCE2), mRNA [NM_013363]
NM_006198	PCP4	0.00017828	3.07e-06	7.99011	Upregulated	74.3855	Homo sapiens Purkinje cell protein 4 (PCP4), mRNA [NM_006198]
NM_016297	PCYOX1	0.0205808	0.00234666	7.89679	Upregulated	2.11926	Homo sapiens prenylcysteine oxidase 1 (PCYOX1), mRNA [NM_016297]
NM_024028	PCYOX1L	0.0256401	0.00322134	7.76912	Upregulated	2.08408	Homo sapiens prenylcysteine oxidase 1 like (PCYOX1L), transcript variant 1, mRNA [NM_024028]
NM_002598	PDCD2	0.0098878	0.000767354	8.85679	Downregulated	0.536911	Homo sapiens programmed cell death 2 (PDCD2), transcript variant 1, mRNA [NM_002598]
NM_006202	PDE4A	0.018486	0.00200189	7.95394	Downregulated	0.342046	Homo sapiens phosphodiesterase 4A, cAMP-specific (PDE4A), transcript variant 4, mRNA [NM_006202]
NM_022359	PDE4DIP	0.0246068	0.00301786	6.8156	Downregulated	0.432163	Homo sapiens phosphodiesterase 4D interacting protein (PDE4DIP), transcript variant 3, mRNA [NM_022359]
NM_002602	PDE6G	3.04166e-05	2.51319e-07	6.25357	Downregulated	0.20046	Homo sapiens phosphodiesterase 6G, cGMP-specific, rod, gamma (PDE6G), transcript variant 1, mRNA [NM_002602]
NM_033023	PDGFA	5.09267e-05	5.62356e-07	7.58148	Downregulated	0.234515	Homo sapiens platelet-derived growth factor alpha polypeptide (PDGFA), transcript variant 2, mRNA [NM_033023]
NM_002607	PDGFA	3.24733e-06	8.90261e-09	8.59464	Downregulated	0.134271	Homo sapiens platelet-derived growth factor alpha polypeptide (PDGFA), transcript variant 1, mRNA [NM_002607]
NM_002608	PDGFB	0.0036567	0.000189211	5.63898	Upregulated	2.04889	Homo sapiens platelet-derived growth factor beta polypeptide (PDGFB), transcript variant 1, mRNA [NM_002608]
NM_016205	PDGFC	0.018486	0.00200481	7.36438	Upregulated	7.32322	Homo sapiens platelet derived growth factor C (PDGFC), transcript variant 1, mRNA [NM_016205]
NM_002610	PDK1	0.0206618	0.00235976	7.18656	Upregulated	2.17843	Homo sapiens pyruvate dehydrogenase kinase, isozyme 1 (PDK1), transcript variant 2, mRNA [NM_002610]
NM_002611	PDK2	0.0178621	0.00189967	7.21637	Upregulated	2.62424	Homo sapiens pyruvate dehydrogenase kinase, isozyme 2 (PDK2), transcript variant 1, mRNA [NM_002611]
NM_014476	PDLIM3	1.13046e-06	1.66058e-09	6.12325	Upregulated	6.50095	Homo sapiens PDZ and LIM domain 3 (PDLIM3), transcript variant 1, mRNA [NM_014476]
NM_024776	PEAK1	0.0488021	0.00833969	7.09614	Upregulated	1.89349	Homo sapiens pseudopodium-enriched atypical kinase 1 (PEAK1), mRNA [NM_024776]
NM_145065	PELI3	0.024975	0.00309921	7.76427	Upregulated	2.55315	Homo sapiens pellino E3 ubiquitin protein ligase family member 3 (PELI3), transcript variant 1, mRNA [NM_145065]
NM_003846	PEX11B	0.0335985	0.00483871	7.505	Upregulated	2.17393	Homo sapiens peroxisomal biogenesis factor 11 beta (PEX11B), transcript variant 1, mRNA [NM_003846]
NM_000286	PEX12	0.0283024	0.00378093	6.00528	Downregulated	0.497891	Homo sapiens peroxisomal biogenesis factor 12 (PEX12), mRNA [NM_000286]
NM_002629	PGAM1	0.0461913	0.00769379	10.5073	Downregulated	0.641171	Homo sapiens phosphoglycerate mutase 1 (brain) (PGAM1), mRNA [NM_002629]
NM_002633	PGM1	0.0214822	0.00249008	10.6235	Upregulated	2.85059	Homo sapiens phosphoglucomutase 1 (PGM1), transcript variant 1, mRNA [NM_002633]
NM_173582	PGM2L1	0.000176857	3.03183e-06	6.12372	Upregulated	3.49362	Homo sapiens phosphoglucomutase 2-like 1 (PGM2L1), mRNA [NM_173582]
NM_017712	PGPEP1	0.0448838	0.00738589	6.77193	Upregulated	1.58944	Homo sapiens pyroglutamyl-peptidase I (PGPEP1), transcript variant 1, mRNA [NM_017712]
NM_001282621	PGRMC1	0.0465373	0.00776935	11.0305	Downregulated	0.514751	Homo sapiens progesterone receptor membrane component 1 (PGRMC1), transcript variant 2, mRNA [NM_001282621]
NM_001100165	PHACTR2	0.0389015	0.00599713	7.32169	Upregulated	2.50845	Homo sapiens phosphatase and actin regulator 2 (PHACTR2), transcript variant 2, mRNA [NM_001100165]
NM_002634	PHB	0.0433583	0.00700992	10.3507	Downregulated	0.625297	Homo sapiens prohibitin (PHB), transcript variant 2, mRNA [NM_002634]
NM_001144831	PHB2	0.00119002	3.80439e-05	12.6021	Downregulated	0.466914	Homo sapiens prohibitin 2 (PHB2), transcript variant 1, mRNA [NM_001144831]
NM_004426	PHC1	0.00190459	7.54482e-05	7.06731	Downregulated	0.355721	Homo sapiens polyhomeotic homolog 1 (Drosophila) (PHC1), mRNA [NM_004426]
NM_024947	PHC3	0.038725	0.00594781	7.80981	Upregulated	1.99126	Homo sapiens polyhomeotic homolog 3 (Drosophila) (PHC3), mRNA [NM_024947]
NM_032758	PHF5A	0.0103323	0.000840054	7.62774	Downregulated	0.518385	Homo sapiens PHD finger protein 5A (PHF5A), mRNA [NM_032758]
NM_007350	PHLDA1	0.000638102	1.68518e-05	6.24574	Downregulated	0.292427	Homo sapiens pleckstrin homology-like domain, family A, member 1 (PHLDA1), mRNA [NM_007350]
NM_003311	PHLDA2	0.0170317	0.00177855	8.67669	Downregulated	0.191312	Homo sapiens pleckstrin homology-like domain, family A, member 2 (PHLDA2), mRNA [NM_003311]
NM_001037537	PHYH	0.0103429	0.000842603	6.76264	Upregulated	2.50918	Homo sapiens phytanoyl-CoA 2-hydroxylase (PHYH), transcript variant 2, mRNA [NM_001037537]
NM_006099	PIAS3	0.00427658	0.000239422	9.69753	Upregulated	1.99615	Homo sapiens protein inhibitor of activated STAT, 3 (PIAS3), mRNA [NM_006099]
NM_025049	PIF1	0.000144995	2.39606e-06	9.0162	Downregulated	0.19695	Homo sapiens PIF1 5'-to-3' DNA helicase (PIF1), transcript variant 2, mRNA [NM_025049]
NM_004569	PIGH	0.00677789	0.000461629	6.63458	Upregulated	2.23904	Homo sapiens phosphatidylinositol glycan anchor biosynthesis, class H (PIGH), mRNA [NM_004569]
NM_001166304	PIGX	0.0378636	0.00575133	6.86657	Upregulated	1.99148	Homo sapiens phosphatidylinositol glycan anchor biosynthesis, class X (PIGX), transcript variant 1, mRNA [NM_001166304]
NM_005027	PIK3R2	0.00744617	0.000520369	12.3111	Upregulated	1.79556	Homo sapiens phosphoinositide-3-kinase, regulatory subunit 2 (beta) (PIK3R2), transcript variant 1, mRNA [NM_005027]
NM_014602	PIK3R4	0.00403173	0.000218243	6.48261	Downregulated	0.327507	Homo sapiens phosphoinositide-3-kinase, regulatory subunit 4 (PIK3R4), mRNA [NM_014602]
NM_017884	PINX1	0.040162	0.00626156	7.77686	Downregulated	0.563174	Homo sapiens PIN2/TERF1 interacting, telomerase inhibitor 1 (PINX1), transcript variant 1, mRNA [NM_017884]
NM_005028	PIP4K2A	0.028944	0.00391299	6.56628	Downregulated	0.486693	Homo sapiens phosphatidylinositol-5-phosphate 4-kinase, type II, alpha (PIP4K2A), mRNA [NM_005028]
NM_153426	PITX2	0.00130294	4.3163e-05	7.7339	Upregulated	45.7741	Homo sapiens paired-like homeodomain 2 (PITX2), transcript variant 2, mRNA [NM_153426]
NM_181805	PKIG	0.00130438	4.33199e-05	7.52068	Upregulated	2.4781	Homo sapiens protein kinase (cAMP-dependent, catalytic) inhibitor gamma (PKIG), transcript variant 1, mRNA [NM_181805]
NM_182687	PKMYT1	0.0434912	0.00704255	11.1691	Downregulated	0.46128	Homo sapiens protein kinase, membrane associated tyrosine/threonine 1 (PKMYT1), transcript variant 2, mRNA [NM_182687]
NM_030821	PLA2G12A	2.56569e-05	1.85823e-07	7.25771	Upregulated	4.69259	Homo sapiens phospholipase A2, group XIIA (PLA2G12A), mRNA [NM_030821]
NM_012320	PLA2G15	0.00672242	0.000455256	10.6774	Upregulated	1.94152	Homo sapiens phospholipase A2, group XV (PLA2G15), mRNA [NM_012320]
NM_021796	PLAC1	0.0232329	0.00278615	6.03403	Downregulated	0.554895	Homo sapiens placenta-specific 1 (PLAC1), mRNA [NM_021796]
NM_016619	PLAC8	0.0389188	0.00601062	6.07295	Upregulated	1.78778	Homo sapiens placenta-specific 8 (PLAC8), transcript variant 2, mRNA [NM_016619]
NM_002658	PLAU	2.05618e-06	4.60458e-09	8.06429	Downregulated	0.0382944	Homo sapiens plasminogen activator, urokinase (PLAU), transcript variant 1, mRNA [NM_002658]
NM_024829	PLBD1	0.00143604	4.97001e-05	8.39662	Downregulated	0.204543	Homo sapiens phospholipase B domain containing 1 (PLBD1), mRNA [NM_024829]
NM_002663	PLD2	0.00143604	4.99009e-05	9.44374	Downregulated	0.450023	Homo sapiens phospholipase D2 (PLD2), transcript variant 1, mRNA [NM_002663]
NM_021623	PLEKHA2	0.00622379	0.000408511	8.2817	Upregulated	5.99464	Homo sapiens pleckstrin homology domain containing, family A (phosphoinositide binding specific) member 2 (PLEKHA2), mRNA [NM_021623]
NM_019091	PLEKHA3	0.00525083	0.000316586	6.82038	Upregulated	2.3419	Homo sapiens pleckstrin homology domain containing, family A (phosphoinositide binding specific) member 3 (PLEKHA3), mRNA [NM_019091]
NM_019012	PLEKHA5	0.017087	0.00178919	6.29912	Downregulated	0.511036	Homo sapiens pleckstrin homology domain containing, family A member 5 (PLEKHA5), transcript variant 1, mRNA [NM_019012]
NM_021200	PLEKHB1	0.003696	0.000192078	7.3703	Upregulated	3.46261	Homo sapiens pleckstrin homology domain containing, family B (evectins) member 1 (PLEKHB1), transcript variant 1, mRNA [NM_021200]
NM_024310	PLEKHF1	0.0421282	0.00670462	5.74192	Upregulated	2.94812	Homo sapiens pleckstrin homology domain containing, family F (with FYVE domain) member 1 (PLEKHF1), mRNA [NM_024310]
NM_052909	PLEKHG4B	0.0343544	0.00498391	6.09917	Downregulated	0.541683	Homo sapiens pleckstrin homology domain containing, family G (with RhoGef domain) member 4B (PLEKHG4B), mRNA [NM_052909]
NM_001122	PLIN2	0.0279376	0.00368625	7.18517	Downregulated	0.578252	Homo sapiens perilipin 2 (PLIN2), transcript variant 1, mRNA [NM_001122]
ENST00000562272	PLK1	0.0113211	0.00096515	8.0647	Downregulated	0.362413	polo-like kinase 1 [Source:HGNC Symbol;Acc:HGNC:9077] [ENST00000562272]
NM_006622	PLK2	0.0282825	0.00376955	8.73885	Upregulated	4.88264	Homo sapiens polo-like kinase 2 (PLK2), transcript variant 1, mRNA [NM_006622]
NM_021105	PLSCR1	0.00209979	8.59375e-05	7.23035	Downregulated	0.366217	Homo sapiens phospholipid scramblase 1 (PLSCR1), mRNA [NM_021105]
NM_017514	PLXNA3	0.0120784	0.00107152	8.0899	Upregulated	2.0876	Homo sapiens plexin A3 (PLXNA3), mRNA [NM_017514]
NM_012401	PLXNB2	0.000895094	2.58506e-05	7.76962	Upregulated	2.55591	Homo sapiens plexin B2 (PLXNB2), mRNA [NM_012401]
NM_021127	PMAIP1	0.00115392	3.60878e-05	7.33208	Downregulated	0.0675977	Homo sapiens phorbol-12-myristate-13-acetate-induced protein 1 (PMAIP1), mRNA [NM_021127]
NM_020182	PMEPA1	0.0195873	0.00219651	6.6765	Upregulated	1.98326	Homo sapiens prostate transmembrane protein, androgen induced 1 (PMEPA1), transcript variant 1, mRNA [NM_020182]
NM_001199654	PMF1	0.0236484	0.00284694	11.5529	Downregulated	0.574487	Homo sapiens polyamine-modulated factor 1 (PMF1), transcript variant 1, mRNA [NM_001199654]
NM_007221	PMF1	0.0420558	0.00667005	9.53233	Downregulated	0.56568	Homo sapiens polyamine-modulated factor 1 (PMF1), transcript variant 2, mRNA [NM_007221]
NM_033244	PML	0.0188157	0.00205593	9.59074	Upregulated	1.80662	Homo sapiens promyelocytic leukemia (PML), transcript variant 5, mRNA [NM_033244]
NM_018215	PNMAL1	0.042004	0.00665578	9.01488	Upregulated	1.86919	Homo sapiens paraneoplastic Ma antigen family-like 1 (PNMAL1), transcript variant 1, mRNA [NM_018215]
NM_000270	PNP	0.0221126	0.0026057	11.1416	Downregulated	0.510399	Homo sapiens purine nucleoside phosphorylase (PNP), mRNA [NM_000270]
NM_015100	POGZ	0.0323204	0.00455517	8.69853	Downregulated	0.631001	Homo sapiens pogo transposable element with ZNF domain (POGZ), transcript variant 1, mRNA [NM_015100]
NM_016937	POLA1	0.000618985	1.6135e-05	7.9084	Downregulated	0.314073	Homo sapiens polymerase (DNA directed), alpha 1, catalytic subunit (POLA1), mRNA [NM_016937]
NM_006591	POLD3	0.01539	0.00153543	8.2239	Downregulated	0.472128	Homo sapiens polymerase (DNA-directed), delta 3, accessory subunit (POLD3), transcript variant 1, mRNA [NM_006591]
NM_021173	POLD4	0.00410513	0.000223167	9.86582	Upregulated	2.15722	Homo sapiens polymerase (DNA-directed), delta 4, accessory subunit (POLD4), transcript variant 1, mRNA [NM_021173]
NM_002692	POLE2	0.0179415	0.00191999	6.61319	Downregulated	0.535076	Homo sapiens polymerase (DNA directed), epsilon 2, accessory subunit (POLE2), transcript variant 1, mRNA [NM_002692]
NM_006502	POLH	0.0079738	0.00057202	6.20236	Upregulated	2.14422	Homo sapiens polymerase (DNA directed), eta (POLH), transcript variant 1, mRNA [NM_006502]
NM_006233	POLR2I	0.0332206	0.0047458	10.2057	Downregulated	0.518573	Homo sapiens polymerase (RNA) II (DNA directed) polypeptide I, 14.5kDa (POLR2I), mRNA [NM_006233]
NM_021128	POLR2L	0.00752979	0.000528539	14.1348	Upregulated	2.2526	Homo sapiens polymerase (RNA) II (DNA directed) polypeptide L, 7.6kDa (POLR2L), mRNA [NM_021128]
NM_018082	POLR3B	0.0286923	0.00385961	6.58383	Downregulated	0.616013	Homo sapiens polymerase (RNA) III (DNA directed) polypeptide B (POLR3B), transcript variant 1, mRNA [NM_018082]
NM_032305	POLR3GL	0.0174981	0.00184845	7.75769	Upregulated	1.98756	Homo sapiens polymerase (RNA) III (DNA directed) polypeptide G (32kD)-like (POLR3GL), mRNA [NM_032305]
NM_001018050	POLR3H	0.0453631	0.00748928	10.2845	Upregulated	1.6581	Homo sapiens polymerase (RNA) III (DNA directed) polypeptide H (22.9kD) (POLR3H), transcript variant 3, mRNA [NM_001018050]
NM_000305	PON2	0.0113211	0.000965506	9.01326	Upregulated	2.13205	Homo sapiens paraoxonase 2 (PON2), transcript variant 1, mRNA [NM_000305]
NM_015029	POP1	0.0216266	0.00252505	8.80347	Downregulated	0.557071	Homo sapiens processing of precursor 1, ribonuclease P/MRP subunit (S. cerevisiae) (POP1), transcript variant 3, mRNA [NM_015029]
NM_006627	POP4	8.25893e-07	9.85908e-10	9.7846	Upregulated	7.60777	Homo sapiens processing of precursor 4, ribonuclease P/MRP subunit (S. cerevisiae) (POP4), transcript variant 1, mRNA [NM_006627]
NM_002701	POU5F1	1.73661e-06	3.06265e-09	10.2008	Downregulated	0.00719371	Homo sapiens POU class 5 homeobox 1 (POU5F1), transcript variant 1, mRNA [NM_002701]
NR_024158	PP7080	0.0289414	0.00390653	7.4611	Upregulated	1.8332	Homo sapiens uncharacterized LOC25845 (PP7080), long non-coding RNA [NR_024158]
NM_176895	PPAP2A	0.000377952	8.53515e-06	9.53271	Downregulated	0.229125	Homo sapiens phosphatidic acid phosphatase type 2A (PPAP2A), transcript variant 2, mRNA [NM_176895]
NM_001102560	PPAPDC1B	0.00309134	0.000148719	8.55403	Upregulated	2.76893	Homo sapiens phosphatidic acid phosphatase type 2 domain containing 1B (PPAPDC1B), transcript variant 3, mRNA [NM_001102560]
NM_133263	PPARGC1B	0.0279376	0.00367943	6.35988	Downregulated	0.574277	Homo sapiens peroxisome proliferator-activated receptor gamma, coactivator 1 beta (PPARGC1B), transcript variant 1, mRNA [NM_133263]
NM_002703	PPAT	0.00132077	4.41618e-05	8.25388	Downregulated	0.365987	Homo sapiens phosphoribosyl pyrophosphate amidotransferase (PPAT), mRNA [NM_002703]
NM_024664	PPCS	0.0466786	0.00779659	7.78258	Upregulated	1.92281	Homo sapiens phosphopantothenoylcysteine synthetase (PPCS), transcript variant 1, mRNA [NM_024664]
NM_024299	PPDPF	0.0215205	0.0025011	13.3145	Upregulated	1.68003	Homo sapiens pancreatic progenitor cell differentiation and proliferation factor (PPDPF), mRNA [NM_024299]
NM_003621	PPFIBP2	0.0189726	0.00207599	7.39425	Upregulated	2.29799	Homo sapiens PTPRF interacting protein, binding protein 2 (liprin beta 2) (PPFIBP2), transcript variant 1, mRNA [NM_003621]
NM_021130	PPIA	0.0465103	0.0077577	12.4804	Downregulated	0.658535	Homo sapiens peptidylprolyl isomerase A (cyclophilin A) (PPIA), transcript variant 1, mRNA [NM_021130]
NM_000942	PPIB	0.00276015	0.000127244	10.0298	Upregulated	2.41053	Homo sapiens peptidylprolyl isomerase B (cyclophilin B) (PPIB), mRNA [NM_000942]
NM_003620	PPM1D	0.0303131	0.00417595	6.93062	Upregulated	2.11075	Homo sapiens protein phosphatase, Mg2+/Mn2+ dependent, 1D (PPM1D), mRNA [NM_003620]
NM_001080401	PPM1N	0.000964858	2.87595e-05	6.74811	Downregulated	0.237503	Homo sapiens protein phosphatase, Mg2+/Mn2+ dependent, 1N (putative) (PPM1N), mRNA [NM_001080401]
NM_016147	PPME1	0.0136013	0.0012782	6.8896	Upregulated	2.1488	Homo sapiens protein phosphatase methylesterase 1 (PPME1), transcript variant 1, mRNA [NM_016147]
NM_002710	PPP1CC	0.00704133	0.000482291	9.19739	Downregulated	0.40428	Homo sapiens protein phosphatase 1, catalytic subunit, gamma isozyme (PPP1CC), transcript variant 1, mRNA [NM_002710]
NM_015316	PPP1R13B	0.0101385	0.000805475	6.5089	Upregulated	2.08908	Homo sapiens protein phosphatase 1, regulatory subunit 13B (PPP1R13B), mRNA [NM_015316]
NM_006663	PPP1R13L	0.0117733	0.00102823	8.27842	Downregulated	0.205946	Homo sapiens protein phosphatase 1, regulatory subunit 13 like (PPP1R13L), transcript variant 2, mRNA [NM_006663]
NM_001009552	PPP2CB	0.0420853	0.00668165	7.92079	Downregulated	0.597648	Homo sapiens protein phosphatase 2, catalytic subunit, beta isozyme (PPP2CB), mRNA [NM_001009552]
NM_181699	PPP2R1B	0.0381908	0.00582447	6.37107	Downregulated	0.596671	Homo sapiens protein phosphatase 2, regulatory subunit A, beta (PPP2R1B), transcript variant 2, mRNA [NM_181699]
NM_001271948	PPP2R2B	0.0104424	0.000856361	6.74119	Upregulated	14.0717	Homo sapiens protein phosphatase 2, regulatory subunit B, beta (PPP2R2B), transcript variant 10, mRNA [NM_001271948]
NM_013239	PPP2R3B	0.0418242	0.00661759	7.95378	Downregulated	0.4962	Homo sapiens protein phosphatase 2, regulatory subunit B'', beta (PPP2R3B), mRNA [NM_013239]
NM_015062	PPRC1	0.00826523	0.00060299	9.87715	Downregulated	0.425862	Homo sapiens peroxisome proliferator-activated receptor gamma, coactivator-related 1 (PPRC1), transcript variant 1, mRNA [NM_015062]
NM_015342	PPWD1	0.012493	0.00112196	7.52129	Downregulated	0.490971	Homo sapiens peptidylprolyl isomerase domain and WD repeat containing 1 (PPWD1), transcript variant 1, mRNA [NM_015342]
NM_007213	PRAF2	0.0276325	0.00362316	7.85996	Upregulated	3.45539	Homo sapiens PRA1 domain family, member 2 (PRAF2), mRNA [NM_007213]
NM_145202	PRAP1	0.0439569	0.00717567	7.92597	Upregulated	3.19175	Homo sapiens proline-rich acidic protein 1 (PRAP1), transcript variant 1, mRNA [NM_145202]
NM_002574	PRDX1	0.0192717	0.0021405	13.8407	Downregulated	0.545601	Homo sapiens peroxiredoxin 1 (PRDX1), transcript variant 1, mRNA [NM_002574]
NM_006406	PRDX4	0.000586517	1.48245e-05	13.7462	Downregulated	0.437288	Homo sapiens peroxiredoxin 4 (PRDX4), mRNA [NM_006406]
NM_006036	PREPL	8.24742e-05	1.03809e-06	7.30944	Upregulated	3.6758	Homo sapiens prolyl endopeptidase-like (PREPL), transcript variant 1, mRNA [NM_006036]
NM_153026	PRICKLE1	0.00330911	0.000162261	8.60693	Upregulated	5.19085	Homo sapiens prickle homolog 1 (Drosophila) (PRICKLE1), transcript variant 1, mRNA [NM_153026]
NM_000946	PRIM1	0.0189726	0.00207508	8.02156	Downregulated	0.389273	Homo sapiens primase, DNA, polypeptide 1 (49kDa) (PRIM1), mRNA [NM_000946]
NM_000947	PRIM2	0.000535295	1.29794e-05	8.19717	Downregulated	0.429456	Homo sapiens primase, DNA, polypeptide 2 (58kDa) (PRIM2), transcript variant 1, mRNA [NM_000947]
NM_002735	PRKAR1B	0.0499242	0.00857393	6.38268	Upregulated	1.93006	Homo sapiens protein kinase, cAMP-dependent, regulatory, type I, beta (PRKAR1B), transcript variant 2, mRNA [NM_002735]
NM_002736	PRKAR2B	0.00264342	0.000119413	7.50299	Downregulated	0.265431	Homo sapiens protein kinase, cAMP-dependent, regulatory, type II, beta (PRKAR2B), mRNA [NM_002736]
NM_002737	PRKCA	0.0073767	0.000513236	7.45267	Upregulated	2.74016	Homo sapiens protein kinase C, alpha (PRKCA), mRNA [NM_002737]
NM_145040	PRKCDBP	0.0159175	0.00162067	8.27295	Upregulated	2.74942	Homo sapiens protein kinase C, delta binding protein (PRKCDBP), mRNA [NM_145040]
NM_005044	PRKX	0.0225763	0.00267254	6.67666	Downregulated	0.45512	Homo sapiens protein kinase, X-linked (PRKX), mRNA [NM_005044]
NR_073405	PRKXP1	0.00620702	0.000405496	7.69487	Downregulated	0.319723	Homo sapiens protein kinase, X-linked, pseudogene 1 (PRKXP1), non-coding RNA [NR_073405]
NM_001536	PRMT1	0.0337796	0.00488044	10.6264	Downregulated	0.474847	Homo sapiens protein arginine methyltransferase 1 (PRMT1), transcript variant 1, mRNA [NM_001536]
NM_006404	PROCR	0.000906009	2.64457e-05	8.97682	Upregulated	3.27458	Homo sapiens protein C receptor, endothelial (PROCR), mRNA [NM_006404]
NM_016335	PRODH	0.000255579	5.23e-06	6.9165	Downregulated	0.100152	Homo sapiens proline dehydrogenase (oxidase) 1 (PRODH), transcript variant 1, mRNA [NM_016335]
NM_025138	PROSER1	0.00544574	0.000334734	8.32731	Downregulated	0.354667	Homo sapiens proline and serine rich 1 (PROSER1), mRNA [NM_025138]
NM_004697	PRPF4	0.0252362	0.00315111	8.71768	Downregulated	0.509014	Homo sapiens pre-mRNA processing factor 4 (PRPF4), transcript variant 1, mRNA [NM_004697]
NM_001039091	PRPS2	0.0122904	0.00109807	5.82561	Downregulated	0.576071	Homo sapiens phosphoribosyl pyrophosphate synthetase 2 (PRPS2), transcript variant 1, mRNA [NM_001039091]
NM_207351	PRRT3	0.0200948	0.00227483	8.03434	Upregulated	2.72266	Homo sapiens proline-rich transmembrane protein 3 (PRRT3), mRNA [NM_207351]
NM_173814	PRTG	0.046163	0.00767982	6.35336	Downregulated	0.297143	Homo sapiens protogenin (PRTG), mRNA [NM_173814]
NM_001085382	PSAPL1	0.0320741	0.00451762	6.03229	Upregulated	2.34789	Homo sapiens prosaposin-like 1 (gene/pseudogene) (PSAPL1), mRNA [NM_001085382]
NM_058179	PSAT1	0.0386145	0.00592486	10.853	Downregulated	0.391069	Homo sapiens phosphoserine aminotransferase 1 (PSAT1), transcript variant 1, mRNA [NM_058179]
ENST00000338910	PSPC1	0.020996	0.00241738	6.32448	Downregulated	0.576419	paraspeckle component 1 [Source:HGNC Symbol;Acc:HGNC:20320] [ENST00000338910]
NM_032636	PSRC1	0.00115392	3.60626e-05	8.30292	Downregulated	0.316611	Homo sapiens proline/serine-rich coiled-coil 1 (PSRC1), transcript variant 1, mRNA [NM_032636]
NM_153336	PSTK	0.0203603	0.00231589	6.48567	Downregulated	0.619833	Homo sapiens phosphoseryl-tRNA kinase (PSTK), mRNA [NM_153336]
NM_005156	PTBP3	0.00715562	0.000495091	8.84951	Downregulated	0.306612	Homo sapiens polypyrimidine tract binding protein 3 (PTBP3), transcript variant 1, mRNA [NM_005156]
NM_015545	PTCD1	0.00491194	0.000289406	10.9062	Downregulated	0.55882	Homo sapiens pentatricopeptide repeat domain 1 (PTCD1), mRNA [NM_015545]
NM_000961	PTGIS	0.0125064	0.00112413	7.09873	Upregulated	6.59292	Homo sapiens prostaglandin I2 (prostacyclin) synthase (PTGIS), mRNA [NM_000961]
NM_000316	PTH1R	0.0272856	0.0035545	5.7766	Downregulated	0.484263	Homo sapiens parathyroid hormone 1 receptor (PTH1R), transcript variant 1, mRNA [NM_000316]
NM_173174	PTK2B	0.000543283	1.33046e-05	5.96605	Upregulated	7.80814	Homo sapiens protein tyrosine kinase 2 beta (PTK2B), transcript variant 1, mRNA [NM_173174]
NM_001099285	PTMA	0.0471792	0.00792619	15.1723	Downregulated	0.679075	Homo sapiens prothymosin, alpha (PTMA), transcript variant 1, mRNA [NM_001099285]
NM_002823	PTMA	0.0101035	0.000801257	13.3852	Downregulated	0.588544	Homo sapiens prothymosin, alpha (PTMA), transcript variant 2, mRNA [NM_002823]
NM_175732	PTPMT1	0.0254104	0.00317875	8.36044	Upregulated	1.7476	Homo sapiens protein tyrosine phosphatase, mitochondrial 1 (PTPMT1), transcript variant 1, mRNA [NM_175732]
NM_002835	PTPN12	0.0035895	0.000181998	9.38454	Downregulated	0.35566	Homo sapiens protein tyrosine phosphatase, non-receptor type 12 (PTPN12), transcript variant 1, mRNA [NM_002835]
NM_005401	PTPN14	0.0168888	0.0017593	8.70538	Upregulated	1.8758	Homo sapiens protein tyrosine phosphatase, non-receptor type 14 (PTPN14), mRNA [NM_005401]
NM_014369	PTPN18	0.00438439	0.000249521	6.7096	Upregulated	2.38553	Homo sapiens protein tyrosine phosphatase, non-receptor type 18 (brain-derived) (PTPN18), transcript variant 1, mRNA [NM_014369]
NM_002831	PTPN6	0.000437846	1.00417e-05	6.18827	Downregulated	0.341705	Homo sapiens protein tyrosine phosphatase, non-receptor type 6 (PTPN6), transcript variant 1, mRNA [NM_002831]
NM_002839	PTPRD	0.0134719	0.00126085	5.93449	Downregulated	0.562127	Homo sapiens protein tyrosine phosphatase, receptor type, D (PTPRD), transcript variant 1, mRNA [NM_002839]
NR_038283	PTPRG-AS1	0.0490809	0.00839492	5.77026	Downregulated	0.681133	Homo sapiens PTPRG antisense RNA 1 (PTPRG-AS1), transcript variant 3, long non-coding RNA [NR_038283]
NM_004219	PTTG1	0.0035895	0.000182108	12.6439	Downregulated	0.540252	Homo sapiens pituitary tumor-transforming 1 (PTTG1), transcript variant 2, mRNA [NM_004219]
NM_006607	PTTG2	0.00281828	0.000131012	9.94218	Downregulated	0.534954	Homo sapiens pituitary tumor-transforming 2 (PTTG2), mRNA [NM_006607]
NR_002734	PTTG3P	0.00924062	0.000698577	6.5489	Downregulated	0.57626	Homo sapiens pituitary tumor-transforming 3, pseudogene (PTTG3P), non-coding RNA [NR_002734]
NM_005859	PURA	0.0136882	0.00129502	7.32687	Upregulated	2.90474	Homo sapiens purine-rich element binding protein A (PURA), mRNA [NM_005859]
NM_025215	PUS1	0.000473806	1.12165e-05	8.45801	Downregulated	0.312144	Homo sapiens pseudouridylate synthase 1 (PUS1), transcript variant 1, mRNA [NM_025215]
NM_203286	PVRL1	0.00533685	0.000327217	6.03916	Downregulated	0.539537	Homo sapiens poliovirus receptor-related 1 (herpesvirus entry mediator C) (PVRL1), transcript variant 3, mRNA [NM_203286]
NM_005049	PWP2	0.0284927	0.00382176	9.13639	Downregulated	0.589117	Homo sapiens PWP2 periodic tryptophan protein homolog (yeast) (PWP2), mRNA [NM_005049]
NM_005051	QARS	0.0166791	0.00173102	11.9764	Downregulated	0.578859	Homo sapiens glutaminyl-tRNA synthetase (QARS), transcript variant 1, mRNA [NM_005051]
NM_002826	QSOX1	0.0117386	0.00102429	11.5889	Upregulated	2.27886	Homo sapiens quiescin Q6 sulfhydryl oxidase 1 (QSOX1), transcript variant 1, mRNA [NM_002826]
NM_001004128	QSOX1	0.0248808	0.00308561	6.29426	Upregulated	2.00842	Homo sapiens quiescin Q6 sulfhydryl oxidase 1 (QSOX1), transcript variant 2, mRNA [NM_001004128]
NM_181701	QSOX2	0.00402879	0.000217773	6.51957	Upregulated	2.04496	Homo sapiens quiescin Q6 sulfhydryl oxidase 2 (QSOX2), mRNA [NM_181701]
NM_024638	QTRTD1	0.0278359	0.00366058	7.94812	Downregulated	0.40332	Homo sapiens queuine tRNA-ribosyltransferase domain containing 1 (QTRTD1), transcript variant 1, mRNA [NM_024638]
NM_015470	RAB11FIP5	6.65951e-06	2.67409e-08	8.28149	Upregulated	5.41265	Homo sapiens RAB11 family interacting protein 5 (class I) (RAB11FIP5), mRNA [NM_015470]
NM_020673	RAB22A	0.0100277	0.000787502	6.48276	Upregulated	1.97525	Homo sapiens RAB22A, member RAS oncogene family (RAB22A), mRNA [NM_020673]
NM_001031677	RAB24	0.00501756	0.000298341	8.65632	Upregulated	2.32358	Homo sapiens RAB24, member RAS oncogene family (RAB24), transcript variant 1, mRNA [NM_001031677]
NM_006868	RAB31	0.000232693	4.48366e-06	8.78031	Downregulated	0.13795	Homo sapiens RAB31, member RAS oncogene family (RAB31), mRNA [NM_006868]
NM_004914	RAB36	0.00150377	5.31837e-05	6.28651	Upregulated	4.32347	Homo sapiens RAB36, member RAS oncogene family (RAB36), mRNA [NM_004914]
NM_002867	RAB3B	0.00053645	1.30488e-05	7.16315	Downregulated	0.230666	Homo sapiens RAB3B, member RAS oncogene family (RAB3B), mRNA [NM_002867]
NM_001172435	RAB3GAP1	0.0389015	0.00599895	7.16932	Upregulated	1.7039	Homo sapiens RAB3 GTPase activating protein subunit 1 (catalytic) (RAB3GAP1), transcript variant 1, mRNA [NM_001172435]
NM_006822	RAB40B	0.0372372	0.00561668	6.94831	Upregulated	2.66629	Homo sapiens RAB40B, member RAS oncogene family (RAB40B), mRNA [NM_006822]
NM_006423	RABAC1	0.0251784	0.00313807	11.9717	Upregulated	1.79714	Homo sapiens Rab acceptor 1 (prenylated) (RABAC1), mRNA [NM_006423]
NM_024816	RABEP2	0.0180199	0.00193	9.0794	Upregulated	1.91714	Homo sapiens rabaptin, RAB GTPase binding effector protein 2 (RABEP2), mRNA [NM_024816]
NM_001243765	RABGAP1L	0.0334504	0.00479487	6.35818	Downregulated	0.614184	Homo sapiens RAB GTPase activating protein 1-like (RABGAP1L), transcript variant 4, mRNA [NM_001243765]
NM_002875	RAD51	0.0448838	0.00737995	10.2537	Downregulated	0.50686	Homo sapiens RAD51 recombinase (RAD51), transcript variant 1, mRNA [NM_002875]
NM_006479	RAD51AP1	0.0260717	0.00331383	7.01207	Downregulated	0.493604	Homo sapiens RAD51 associated protein 1 (RAD51AP1), transcript variant 2, mRNA [NM_006479]
NM_030665	RAI1	0.00197365	7.84887e-05	7.05674	Upregulated	2.90069	Homo sapiens retinoic acid induced 1 (RAI1), mRNA [NM_030665]
NM_005402	RALA	0.0155263	0.00156103	7.33255	Downregulated	0.510622	Homo sapiens v-ral simian leukemia viral oncogene homolog A (ras related) (RALA), mRNA [NM_005402]
NM_002881	RALB	0.0079738	0.000571616	8.99155	Upregulated	2.57134	Homo sapiens v-ral simian leukemia viral oncogene homolog B (RALB), mRNA [NM_002881]
NM_001042368	RALGDS	0.0257654	0.00325301	7.84584	Upregulated	3.05253	Homo sapiens ral guanine nucleotide dissociation stimulator (RALGDS), transcript variant 2, mRNA [NM_001042368]
NM_006325	RAN	0.0219161	0.00257082	12.8157	Downregulated	0.609067	Homo sapiens RAN, member RAS oncogene family (RAN), transcript variant 1, mRNA [NM_006325]
NM_015646	RAP1B	0.00995108	0.000776432	10.9074	Upregulated	2.47042	Homo sapiens RAP1B, member of RAS oncogene family (RAP1B), transcript variant 1, mRNA [NM_015646]
NM_001024809	RARA	0.0323204	0.0045573	7.20865	Upregulated	1.8592	Homo sapiens retinoic acid receptor, alpha (RARA), transcript variant 2, mRNA [NM_001024809]
NM_004585	RARRES3	0.0018097	6.91739e-05	6.31099	Upregulated	2.93812	Homo sapiens retinoic acid receptor responder (tazarotene induced) 3 (RARRES3), mRNA [NM_004585]
NM_145313	RASGEF1A	0.00339449	0.000168021	6.28778	Downregulated	0.37316	Homo sapiens RasGEF domain family, member 1A (RASGEF1A), transcript variant 2, mRNA [NM_145313]
NM_001282862	RASGEF1A	0.00091099	2.67318e-05	6.35088	Downregulated	0.349571	Homo sapiens RasGEF domain family, member 1A (RASGEF1A), transcript variant 1, mRNA [NM_001282862]
NM_017805	RASIP1	3.3633e-05	2.83089e-07	6.53104	Downregulated	0.257879	Homo sapiens Ras interacting protein 1 (RASIP1), mRNA [NM_017805]
NM_006477	RASL10A	0.030566	0.00423912	6.82357	Downregulated	0.264706	Homo sapiens RAS-like, family 10, member A (RASL10A), mRNA [NM_006477]
NM_001031695	RBFOX2	0.0472378	0.00794843	6.16131	Upregulated	1.45156	Homo sapiens RNA binding protein, fox-1 homolog (C. elegans) 2 (RBFOX2), transcript variant 1, mRNA [NM_001031695]
NM_022128	RBKS	0.028944	0.00391076	7.21749	Upregulated	1.99089	Homo sapiens ribokinase (RBKS), transcript variant 1, mRNA [NM_022128]
NM_017495	RBM38	0.0282047	0.00375699	7.64048	Downregulated	0.472751	Homo sapiens RNA binding motif protein 38 (RBM38), transcript variant 1, mRNA [NM_017495]
NM_152945	RBM45	0.01539	0.00153349	7.34761	Upregulated	1.64236	Homo sapiens RNA binding motif protein 45 (RBM45), mRNA [NM_152945]
NM_001008712	RBPMS	0.00053465	1.29224e-05	8.96584	Downregulated	0.215359	Homo sapiens RNA binding protein with multiple splicing (RBPMS), transcript variant 3, mRNA [NM_001008712]
NM_194272	RBPMS2	2.07639e-06	4.81018e-09	8.74153	Downregulated	0.0950892	Homo sapiens RNA binding protein with multiple splicing 2 (RBPMS2), mRNA [NM_194272]
NM_018715	RCC2	0.0354082	0.00520323	9.20464	Downregulated	0.584677	Homo sapiens regulator of chromosome condensation 2 (RCC2), transcript variant 1, mRNA [NM_018715]
NM_015156	RCOR1	0.0334292	0.00478593	8.41197	Downregulated	0.481924	Homo sapiens REST corepressor 1 (RCOR1), mRNA [NM_015156]
NM_173587	RCOR2	0.0215205	0.00250269	9.00341	Downregulated	0.147774	Homo sapiens REST corepressor 2 (RCOR2), mRNA [NM_173587]
NM_172037	RDH10	4.10471e-05	4.18395e-07	6.96167	Upregulated	14.4807	Homo sapiens retinol dehydrogenase 10 (all-trans) (RDH10), mRNA [NM_172037]
NM_002906	RDX	0.00415143	0.00022921	6.74357	Upregulated	2.48691	Homo sapiens radixin (RDX), transcript variant 3, mRNA [NM_002906]
NM_032941	RECQL	0.0471792	0.00792571	8.68481	Downregulated	0.543196	Homo sapiens RecQ helicase-like (RECQL), transcript variant 2, mRNA [NM_032941]
NM_016606	REEP2	0.000660371	1.75419e-05	9.52394	Upregulated	6.4826	Homo sapiens receptor accessory protein 2 (REEP2), transcript variant 2, mRNA [NM_016606]
NM_021975	RELA	0.0416258	0.00655726	6.8702	Upregulated	1.99037	Homo sapiens v-rel avian reticuloendotheliosis viral oncogene homolog A (RELA), transcript variant 1, mRNA [NM_021975]
NM_173828	RELL2	0.0260097	0.00329992	7.19425	Upregulated	2.23854	Homo sapiens RELT-like 2 (RELL2), transcript variant 1, mRNA [NM_173828]
NM_031922	REPS1	0.00012198	1.81793e-06	10.3258	Downregulated	0.338631	Homo sapiens RALBP1 associated Eps domain containing 1 (REPS1), transcript variant 1, mRNA [NM_031922]
NR_033735	REREP3	0.0436951	0.00708255	5.9425	Upregulated	1.82606	Homo sapiens arginine-glutamic acid dipeptide (RE) repeats pseudogene 3 (REREP3), non-coding RNA [NR_033735]
NM_005612	REST	0.00100752	3.04978e-05	6.73842	Downregulated	0.259304	Homo sapiens RE1-silencing transcription factor (REST), transcript variant 1, mRNA [NM_005612]
NM_181471	RFC2	0.0104284	0.000851459	8.17155	Downregulated	0.474993	Homo sapiens replication factor C (activator 1) 2, 40kDa (RFC2), transcript variant 1, mRNA [NM_181471]
NM_002916	RFC4	0.0392829	0.00608506	9.81121	Downregulated	0.432233	Homo sapiens replication factor C (activator 1) 4, 37kDa (RFC4), transcript variant 1, mRNA [NM_002916]
NM_181578	RFC5	0.0383341	0.00586408	9.67952	Downregulated	0.580618	Homo sapiens replication factor C (activator 1) 5, 36.5kDa (RFC5), transcript variant 2, mRNA [NM_181578]
NM_015150	RFTN1	0.0271216	0.00352476	7.30497	Upregulated	2.43306	Homo sapiens raftlin, lipid raft linker 1 (RFTN1), mRNA [NM_015150]
NM_001024455	RGAG4	0.000332997	7.3028e-06	7.14231	Upregulated	3.69885	Homo sapiens retrotransposon gag domain containing 4 (RGAG4), mRNA [NM_001024455]
NM_014059	RGCC	0.00184564	7.11178e-05	5.90639	Downregulated	0.527659	Homo sapiens regulator of cell cycle (RGCC), mRNA [NM_014059]
NM_001005339	RGS10	7.22235e-05	8.81182e-07	9.61084	Downregulated	0.205791	Homo sapiens regulator of G-protein signaling 10 (RGS10), transcript variant 1, mRNA [NM_001005339]
NM_002923	RGS2	0.00673632	0.000456717	7.21219	Downregulated	0.363156	Homo sapiens regulator of G-protein signaling 2 (RGS2), mRNA [NM_002923]
NM_003617	RGS5	0.000203458	3.61355e-06	6.32324	Downregulated	0.332782	Homo sapiens regulator of G-protein signaling 5 (RGS5), transcript variant 1, mRNA [NM_003617]
NM_001303126	RHEBL1	0.0368669	0.00552321	8.38176	Downregulated	0.366277	Homo sapiens Ras homolog enriched in brain like 1 (RHEBL1), transcript variant 2, mRNA [NM_001303126]
NM_001664	RHOA	0.0298419	0.00408339	10.8477	Downregulated	0.693845	Homo sapiens ras homolog family member A (RHOA), mRNA [NM_001664]
NM_014578	RHOD	0.00372824	0.000195193	6.56439	Upregulated	3.79961	Homo sapiens ras homolog family member D (RHOD), transcript variant 1, mRNA [NM_014578]
NM_020734	RIMKLB	0.0129144	0.0011811	6.35837	Downregulated	0.548306	Homo sapiens ribosomal modification protein rimK-like family member B (RIMKLB), transcript variant 1, mRNA [NM_020734]
NR_123740	RIMKLB	0.0208355	0.00238828	9.19605	Downregulated	0.282213	Homo sapiens ribosomal modification protein rimK-like family member B (RIMKLB), transcript variant 3, non-coding RNA [NR_123740]
NM_014677	RIMS2	0.0341492	0.00494966	5.91993	Upregulated	1.87427	Homo sapiens regulating synaptic membrane exocytosis 2 (RIMS2), transcript variant 2, mRNA [NM_014677]
NM_018993	RIN2	5.36594e-05	6.008e-07	7.19478	Upregulated	6.2929	Homo sapiens Ras and Rab interactor 2 (RIN2), transcript variant 2, mRNA [NM_018993]
NM_002931	RING1	0.0399359	0.00621397	7.56377	Upregulated	1.64314	Homo sapiens ring finger protein 1 (RING1), mRNA [NM_002931]
NM_153005	RIOK1	0.0494506	0.00846704	6.85831	Downregulated	0.586222	Homo sapiens RIO kinase 1 (RIOK1), transcript variant 2, mRNA [NM_153005]
NM_003804	RIPK1	0.0476376	0.00805977	7.5643	Upregulated	1.89243	Homo sapiens receptor (TNFRSF)-interacting serine-threonine kinase 1 (RIPK1), mRNA [NM_003804]
NM_024945	RMI1	0.024133	0.00292764	7.96123	Downregulated	0.491282	Homo sapiens RecQ mediated genome instability 1 (RMI1), mRNA [NM_024945]
NM_152308	RMI2	0.00365038	0.000188297	10.0201	Downregulated	0.392377	Homo sapiens RecQ mediated genome instability 2 (RMI2), mRNA [NM_152308]
NR_001445	RN7SK	0.00345513	0.000172356	12.7485	Upregulated	2.91436	Homo sapiens RNA, 7SK small nuclear (RN7SK), small nuclear RNA [NR_001445]
NM_005168	RND3	0.0100955	0.000796725	6.54073	Upregulated	3.63925	Homo sapiens Rho family GTPase 3 (RND3), transcript variant 2, mRNA [NM_005168]
NM_005667	RNF103	0.00186044	7.31204e-05	6.84854	Upregulated	2.80564	Homo sapiens ring finger protein 103 (RNF103), transcript variant 1, mRNA [NM_005667]
NM_017831	RNF125	0.0454385	0.00751155	6.03916	Downregulated	0.476967	Homo sapiens ring finger protein 125, E3 ubiquitin protein ligase (RNF125), mRNA [NM_017831]
NM_007282	RNF13	0.026683	0.00343067	8.56877	Upregulated	1.96062	Homo sapiens ring finger protein 13 (RNF13), transcript variant 1, mRNA [NM_007282]
NM_016271	RNF138	0.00431771	0.000243725	7.25011	Downregulated	0.253181	Homo sapiens ring finger protein 138, E3 ubiquitin protein ligase (RNF138), transcript variant 1, mRNA [NM_016271]
NM_144726	RNF145	0.0440737	0.00721412	7.25387	Downregulated	0.499579	Homo sapiens ring finger protein 145 (RNF145), transcript variant 2, mRNA [NM_144726]
NM_173647	RNF149	0.0327392	0.00464669	8.78795	Upregulated	2.4517	Homo sapiens ring finger protein 149 (RNF149), mRNA [NM_173647]
NM_007212	RNF2	0.0262894	0.00336383	6.88152	Downregulated	0.631843	Homo sapiens ring finger protein 2 (RNF2), mRNA [NM_007212]
NM_207396	RNF207	0.00509417	0.000304532	6.01328	Upregulated	2.63535	Homo sapiens ring finger protein 207 (RNF207), mRNA [NM_207396]
BC016958	RNF208	0.00299397	0.000142416	6.91905	Upregulated	3.82586	Homo sapiens ring finger protein 208, mRNA (cDNA clone MGC:21544 IMAGE:4151712), complete cds. [BC016958]
NM_031297	RNF208	0.0108736	0.000905154	6.43222	Upregulated	2.46161	Homo sapiens ring finger protein 208 (RNF208), mRNA [NM_031297]
NM_020954	RNF213	0.0194636	0.00217482	6.2919	Upregulated	2.22819	Homo sapiens ring finger protein 213 (RNF213), transcript variant 2, mRNA [NM_020954]
ENST00000336095	RNF24	0.00097032	2.90721e-05	7.06552	Downregulated	0.202075	ring finger protein 24 [Source:HGNC Symbol;Acc:HGNC:13779] [ENST00000336095]
NM_194271	RNF34	0.0159918	0.00163274	7.8829	Downregulated	0.398971	Homo sapiens ring finger protein 34, E3 ubiquitin protein ligase (RNF34), transcript variant 1, mRNA [NM_194271]
NM_194328	RNF38	0.00119802	3.83921e-05	8.48409	Downregulated	0.281167	Homo sapiens ring finger protein 38 (RNF38), transcript variant 2, mRNA [NM_194328]
NM_017763	RNF43	0.00221849	9.33649e-05	7.83999	Downregulated	0.162713	Homo sapiens ring finger protein 43 (RNF43), mRNA [NM_017763]
NM_014901	RNF44	0.00339341	0.000167705	9.18399	Downregulated	0.510755	Homo sapiens ring finger protein 44 (RNF44), mRNA [NM_014901]
NM_017619	RNPC3	0.047145	0.00790425	6.66622	Downregulated	0.636509	Homo sapiens RNA-binding region (RNP1, RRM) containing 3 (RNPC3), mRNA [NM_017619]
NM_018226	RNPEPL1	0.00263872	0.000118793	11.2701	Upregulated	2.31191	Homo sapiens arginyl aminopeptidase (aminopeptidase B)-like 1 (RNPEPL1), mRNA [NM_018226]
NM_000327	ROM1	0.00156645	5.67308e-05	6.39158	Upregulated	2.84099	Homo sapiens retinal outer segment membrane protein 1 (ROM1), mRNA [NM_000327]
NM_005012	ROR1	0.0155263	0.00156036	7.72193	Upregulated	5.20034	Homo sapiens receptor tyrosine kinase-like orphan receptor 1 (ROR1), transcript variant 1, mRNA [NM_005012]
NM_001083592	ROR1	0.036864	0.00551964	5.73252	Upregulated	1.69364	Homo sapiens receptor tyrosine kinase-like orphan receptor 1 (ROR1), transcript variant 2, mRNA [NM_001083592]
NM_004560	ROR2	0.0372372	0.00561602	7.68041	Upregulated	3.48527	Homo sapiens receptor tyrosine kinase-like orphan receptor 2 (ROR2), mRNA [NM_004560]
NM_002946	RPA2	0.0410924	0.00644151	9.60709	Downregulated	0.542152	Homo sapiens replication protein A2, 32kDa (RPA2), transcript variant 1, mRNA [NM_002946]
NM_001286076	RPA2	0.00264696	0.000119778	7.91725	Downregulated	0.514554	Homo sapiens replication protein A2, 32kDa (RPA2), transcript variant 2, mRNA [NM_001286076]
NM_024604	RPAP3	0.0178825	0.00190976	6.97981	Downregulated	0.551308	Homo sapiens RNA polymerase II associated protein 3 (RPAP3), transcript variant 1, mRNA [NM_024604]
NM_025065	RPF1	0.0366947	0.0054754	8.71426	Downregulated	0.516783	Homo sapiens ribosome production factor 1 homolog (S. cerevisiae) (RPF1), mRNA [NM_025065]
NR_027153	RPL21P44	0.0472378	0.00795529	12.3872	Downregulated	0.59824	Homo sapiens ribosomal protein L21 pseudogene 44 (RPL21P44), non-coding RNA [NR_027153]
NM_001004	RPLP2	0.0351667	0.00516502	15.2155	Downregulated	0.663343	Homo sapiens ribosomal protein, large, P2 (RPLP2), mRNA [NM_001004]
NM_019845	RPRM	0.0102496	0.00082788	7.39667	Downregulated	0.24361	Homo sapiens reprimo, TP53 dependent G2 arrest mediator candidate (RPRM), mRNA [NM_019845]
NM_001014	RPS10	0.0100338	0.000789531	14.5904	Downregulated	0.648211	Homo sapiens ribosomal protein S10 (RPS10), transcript variant 2, mRNA [NM_001014]
NM_021135	RPS6KA2	0.0119851	0.00105784	6.52995	Upregulated	2.35454	Homo sapiens ribosomal protein S6 kinase, 90kDa, polypeptide 2 (RPS6KA2), transcript variant 1, mRNA [NM_021135]
NM_004755	RPS6KA5	0.0113211	0.000966013	6.51012	Downregulated	0.425113	Homo sapiens ribosomal protein S6 kinase, 90kDa, polypeptide 5 (RPS6KA5), transcript variant 1, mRNA [NM_004755]
NR_026825	RPSAP52	0.015604	0.00157486	12.4563	Downregulated	0.447241	Homo sapiens ribosomal protein SA pseudogene 52 (RPSAP52), non-coding RNA [NR_026825]
NR_003662	RPSAP58	0.0326152	0.00462154	14.1089	Downregulated	0.536594	Homo sapiens ribosomal protein SA pseudogene 58 (RPSAP58), non-coding RNA [NR_003662]
NR_026890	RPSAP9	0.0257769	0.00326043	13.8625	Downregulated	0.49504	Homo sapiens ribosomal protein SA pseudogene 9 (RPSAP9), non-coding RNA [NR_026890]
NM_032795	RPUSD4	0.033671	0.00485199	6.7383	Downregulated	0.556077	Homo sapiens RNA pseudouridylate synthase domain containing 4 (RPUSD4), transcript variant 1, mRNA [NM_032795]
NM_012250	RRAS2	0.0221348	0.00261003	9.87358	Downregulated	0.493047	Homo sapiens related RAS viral (r-ras) oncogene homolog 2 (RRAS2), transcript variant 1, mRNA [NM_012250]
NM_001003699	RREB1	0.0372396	0.00562189	5.73452	Downregulated	0.653543	Homo sapiens ras responsive element binding protein 1 (RREB1), transcript variant 1, mRNA [NM_001003699]
NM_015169	RRS1	0.0396163	0.00614894	9.37005	Downregulated	0.506909	Homo sapiens RRS1 ribosome biogenesis regulator homolog (S. cerevisiae) (RRS1), mRNA [NM_015169]
NM_023012	RSRC2	0.023044	0.00275282	9.11671	Downregulated	0.48707	Homo sapiens arginine/serine-rich coiled-coil 2 (RSRC2), transcript variant 1, mRNA [NM_023012]
NM_005619	RTN2	0.00103964	3.17112e-05	7.06594	Downregulated	0.267239	Homo sapiens reticulon 2 (RTN2), transcript variant 1, mRNA [NM_005619]
NM_004349	RUNX1T1	0.0013537	4.57855e-05	5.95038	Downregulated	0.433339	Homo sapiens runt-related transcription factor 1; translocated to, 1 (cyclin D-related) (RUNX1T1), transcript variant 1, mRNA [NM_004349]
NM_014806	RUSC2	0.00464774	0.0002677	7.55823	Upregulated	2.17642	Homo sapiens RUN and SH3 domain containing 2 (RUSC2), transcript variant 2, mRNA [NM_014806]
NM_002966	S100A10	0.0276278	0.00362041	12.8368	Upregulated	2.71048	Homo sapiens S100 calcium binding protein A10 (S100A10), mRNA [NM_002966]
NM_080388	S100A16	0.0360651	0.00534588	8.61506	Upregulated	7.59192	Homo sapiens S100 calcium binding protein A16 (S100A16), mRNA [NM_080388]
NM_002960	S100A3	0.0143929	0.00138919	6.16355	Downregulated	0.364214	Homo sapiens S100 calcium binding protein A3 (S100A3), mRNA [NM_002960]
NM_138421	SAAL1	0.0310837	0.00433012	7.50965	Downregulated	0.533434	Homo sapiens serum amyloid A-like 1 (SAAL1), mRNA [NM_138421]
NM_171999	SALL3	0.0282047	0.00375578	6.63067	Downregulated	0.429508	Homo sapiens spalt-like transcription factor 3 (SALL3), mRNA [NM_171999]
NM_020436	SALL4	0.00452448	0.000258891	10.3651	Downregulated	0.0197142	Homo sapiens spalt-like transcription factor 4 (SALL4), mRNA [NM_020436]
NM_080621	SAMD10	0.0190774	0.00209336	6.51276	Upregulated	2.22075	Homo sapiens sterile alpha motif domain containing 10 (SAMD10), mRNA [NM_080621]
NM_001168682	SAP25	0.00977565	0.000757896	7.51117	Downregulated	0.469278	Homo sapiens Sin3A-associated protein, 25kDa (SAP25), mRNA [NM_001168682]
NM_178448	SAPCD2	0.0195873	0.00219771	8.96604	Downregulated	0.551939	Homo sapiens suppressor APC domain containing 2 (SAPCD2), mRNA [NM_178448]
NM_016127	SARAF	0.019186	0.00211555	10.1911	Upregulated	2.09233	Homo sapiens store-operated calcium entry-associated regulatory factor (SARAF), transcript variant 1, mRNA [NM_016127]
NM_001134707	SARDH	0.0110278	0.000923096	7.1261	Upregulated	2.93427	Homo sapiens sarcosine dehydrogenase (SARDH), transcript variant 2, mRNA [NM_001134707]
NM_033082	SARNP	0.02112	0.00243911	11.0317	Downregulated	0.50238	Homo sapiens SAP domain containing ribonucleoprotein (SARNP), transcript variant 1, mRNA [NM_033082]
NM_002970	SAT1	0.000845499	2.40265e-05	8.77962	Downregulated	0.147954	Homo sapiens spermidine/spermine N1-acetyltransferase 1 (SAT1), transcript variant 1, mRNA [NM_002970]
NM_002972	SBF1	0.00991014	0.000770951	11.0065	Upregulated	2.09131	Homo sapiens SET binding factor 1 (SBF1), mRNA [NM_002972]
NM_138967	SCAMP5	0.0334504	0.00479268	7.31679	Upregulated	3.02915	Homo sapiens secretory carrier membrane protein 5 (SCAMP5), transcript variant 3, mRNA [NM_138967]
NM_005505	SCARB1	0.0410176	0.00642346	12.6713	Upregulated	2.32773	Homo sapiens scavenger receptor class B, member 1 (SCARB1), transcript variant 1, mRNA [NM_005505]
NM_001204255	SCARB2	0.0448838	0.0073831	9.85266	Upregulated	2.52441	Homo sapiens scavenger receptor class B, member 2 (SCARB2), transcript variant 2, mRNA [NM_001204255]
NM_005063	SCD	0.000227506	4.32174e-06	8.0168	Downregulated	0.290782	Homo sapiens stearoyl-CoA desaturase (delta-9-desaturase) (SCD), mRNA [NM_005063]
NM_054023	SCGB3A2	7.19375e-06	2.99971e-08	8.78979	Downregulated	0.0495779	Homo sapiens secretoglobin, family 3A, member 2 (SCGB3A2), mRNA [NM_054023]
NM_006089	SCML2	0.0182608	0.00196427	6.39471	Downregulated	0.566801	Homo sapiens sex comb on midleg-like 2 (Drosophila) (SCML2), transcript variant 1, mRNA [NM_006089]
NM_024583	SCRN3	0.0178526	0.00189693	6.67694	Upregulated	1.86695	Homo sapiens secernin 3 (SCRN3), transcript variant 1, mRNA [NM_024583]
NM_138432	SDSL	0.00627497	0.000414538	8.84613	Upregulated	6.89912	Homo sapiens serine dehydratase-like (SDSL), mRNA [NM_138432]
NM_014866	SEC16A	0.0192994	0.00214753	7.44341	Upregulated	1.63347	Homo sapiens SEC16 homolog A (S. cerevisiae) (SEC16A), transcript variant 1, mRNA [NM_014866]
NM_006364	SEC23A	0.01401	0.00133825	8.23211	Upregulated	1.95087	Homo sapiens Sec23 homolog A (S. cerevisiae) (SEC23A), mRNA [NM_006364]
NM_080430	SELM	0.00380579	0.000199547	8.50667	Upregulated	4.00072	Homo sapiens selenoprotein M (SELM), mRNA [NM_080430]
NM_004263	SEMA4F	0.0052834	0.000319452	6.201	Upregulated	2.38433	Homo sapiens sema domain, immunoglobulin domain (Ig), transmembrane domain (TM) and short cytoplasmic domain, (semaphorin) 4F (SEMA4F), transcript variant 1, mRNA [NM_004263]
NM_020796	SEMA6A	2.6152e-05	1.99926e-07	6.91702	Downregulated	0.215955	Homo sapiens sema domain, transmembrane domain (TM), and cytoplasmic domain, (semaphorin) 6A (SEMA6A), transcript variant 2, mRNA [NM_020796]
NM_012247	SEPHS1	0.0396736	0.00616242	10.3252	Downregulated	0.526673	Homo sapiens selenophosphate synthetase 1 (SEPHS1), transcript variant 1, mRNA [NM_012247]
NM_001199877	SERF2	0.000991154	2.98494e-05	7.48126	Upregulated	2.31338	Homo sapiens small EDRK-rich factor 2 (SERF2), transcript variant 4, mRNA [NM_001199877]
NM_001018108	SERF2	0.00908927	0.000683625	13.1026	Upregulated	1.87008	Homo sapiens small EDRK-rich factor 2 (SERF2), transcript variant 3, mRNA [NM_001018108]
NM_014509	SERHL2	0.0102077	0.000815039	6.07166	Downregulated	0.513278	Homo sapiens serine hydrolase-like 2 (SERHL2), transcript variant 1, mRNA [NM_014509]
NM_006811	SERINC3	0.0345083	0.00501502	9.0827	Upregulated	1.93006	Homo sapiens serine incorporator 3 (SERINC3), transcript variant 1, mRNA [NM_006811]
NM_198941	SERINC3	0.027518	0.00359965	6.82055	Upregulated	1.72441	Homo sapiens serine incorporator 3 (SERINC3), transcript variant 2, mRNA [NM_198941]
NM_003011	SET	0.0145638	0.00142123	9.54719	Downregulated	0.416314	Homo sapiens SET nuclear proto-oncogene (SET), transcript variant 2, mRNA [NM_003011]
NM_015559	SETBP1	0.0286182	0.00384522	6.21906	Downregulated	0.546151	Homo sapiens SET binding protein 1 (SETBP1), transcript variant 1, mRNA [NM_015559]
NM_201575	SEZ6L2	0.0414338	0.00651975	10.4758	Upregulated	2.02582	Homo sapiens seizure related 6 homolog (mouse)-like 2 (SEZ6L2), transcript variant 2, mRNA [NM_201575]
NM_032740	SFT2D3	0.0447259	0.0073392	6.84154	Upregulated	1.58423	Homo sapiens SFT2 domain containing 3 (SFT2D3), mRNA [NM_032740]
NM_000199	SGSH	0.00885598	0.000660608	9.38217	Upregulated	1.73173	Homo sapiens N-sulfoglucosamine sulfohydrolase (SGSH), mRNA [NM_000199]
NM_020979	SH2B2	0.0314631	0.00440726	9.17347	Downregulated	0.372811	Homo sapiens SH2B adaptor protein 2 (SH2B2), mRNA [NM_020979]
NM_001009555	SH3D19	0.0128669	0.0011727	8.48543	Upregulated	2.27116	Homo sapiens SH3 domain containing 19 (SH3D19), transcript variant 1, mRNA [NM_001009555]
NM_018986	SH3TC1	0.0117386	0.00102359	6.05456	Upregulated	2.08585	Homo sapiens SH3 domain and tetratricopeptide repeats 1 (SH3TC1), mRNA [NM_018986]
NM_030974	SHARPIN	0.0237724	0.00286921	9.7102	Upregulated	1.90573	Homo sapiens SHANK-associated RH domain interactor (SHARPIN), transcript variant 1, mRNA [NM_030974]
NM_012435	SHC2	0.0354809	0.0052194	7.57102	Downregulated	0.226357	Homo sapiens SHC (Src homology 2 domain containing) transforming protein 2 (SHC2), mRNA [NM_012435]
NM_016848	SHC3	6.58016e-06	2.59142e-08	5.92285	Upregulated	3.52897	Homo sapiens SHC (Src homology 2 domain containing) transforming protein 3 (SHC3), mRNA [NM_016848]
NM_004169	SHMT1	0.0437634	0.00711704	6.70406	Downregulated	0.532535	Homo sapiens serine hydroxymethyltransferase 1 (soluble) (SHMT1), transcript variant 1, mRNA [NM_004169]
NM_013276	SHPK	0.00628094	0.000416628	8.67135	Downregulated	0.395746	Homo sapiens sedoheptulokinase (SHPK), mRNA [NM_013276]
NM_001649	SHROOM2	0.0147631	0.00144553	6.24076	Downregulated	0.568109	Homo sapiens shroom family member 2 (SHROOM2), mRNA [NM_001649]
NM_005067	SIAH2	0.0014151	4.84926e-05	9.23876	Upregulated	2.65607	Homo sapiens siah E3 ubiquitin protein ligase 2 (SIAH2), mRNA [NM_005067]
NM_021805	SIGIRR	0.010039	0.00079072	9.3241	Downregulated	0.455589	Homo sapiens single immunoglobulin and toll-interleukin 1 receptor (TIR) domain (SIGIRR), transcript variant 3, mRNA [NM_021805]
NM_005866	SIGMAR1	0.0171348	0.00179816	10.2289	Upregulated	2.24545	Homo sapiens sigma non-opioid intracellular receptor 1 (SIGMAR1), transcript variant 1, mRNA [NM_005866]
NM_001037633	SIL1	0.0034092	0.000169012	6.78861	Upregulated	3.96426	Homo sapiens SIL1 nucleotide exchange factor (SIL1), transcript variant 1, mRNA [NM_001037633]
NM_198567	SIMC1	0.0251222	0.00312523	6.90578	Upregulated	1.83481	Homo sapiens SUMO-interacting motifs containing 1 (SIMC1), mRNA [NM_198567]
NM_015556	SIPA1L1	0.00618147	0.000401915	9.11316	Upregulated	2.984	Homo sapiens signal-induced proliferation-associated 1 like 1 (SIPA1L1), transcript variant 1, mRNA [NM_015556]
NM_001040022	SIRPA	0.000237064	4.61313e-06	6.88413	Upregulated	5.45609	Homo sapiens signal-regulatory protein alpha (SIRPA), transcript variant 1, mRNA [NM_001040022]
NM_012240	SIRT4	0.0418242	0.00661639	5.93944	Downregulated	0.540847	Homo sapiens sirtuin 4 (SIRT4), mRNA [NM_012240]
NM_017420	SIX4	0.0121462	0.00107956	5.94941	Downregulated	0.55138	Homo sapiens SIX homeobox 4 (SIX4), mRNA [NM_017420]
NM_152679	SLC10A4	0.0241091	0.00292288	6.11645	Downregulated	0.455317	Homo sapiens solute carrier family 10, member 4 (SLC10A4), mRNA [NM_152679]
NM_145648	SLC15A4	0.0416323	0.00656151	6.1592	Downregulated	0.645105	Homo sapiens solute carrier family 15 (oligopeptide transporter), member 4 (SLC15A4), mRNA [NM_145648]
NM_001166496	SLC16A1	0.0499242	0.00857771	7.65453	Downregulated	0.450289	Homo sapiens solute carrier family 16 (monocarboxylate transporter), member 1 (SLC16A1), transcript variant 2, mRNA [NM_001166496]
NM_003055	SLC18A3	0.0393744	0.00610531	5.93791	Upregulated	1.62646	Homo sapiens solute carrier family 18 (vesicular acetylcholine transporter), member 3 (SLC18A3), mRNA [NM_003055]
NM_004172	SLC1A3	0.0472378	0.00795122	7.72168	Upregulated	2.73163	Homo sapiens solute carrier family 1 (glial high affinity glutamate transporter), member 3 (SLC1A3), transcript variant GLAST, mRNA [NM_004172]
NM_016609	SLC22A17	0.0389188	0.00600891	5.96214	Upregulated	1.69704	Homo sapiens solute carrier family 22, member 17 (SLC22A17), transcript variant 2, mRNA [NM_016609]
NM_152707	SLC25A16	0.0413315	0.00649176	6.56213	Downregulated	0.515332	Homo sapiens solute carrier family 25 (mitochondrial carrier), member 16 (SLC25A16), mRNA [NM_152707]
NM_001039355	SLC25A29	0.0234766	0.00282082	10.2968	Downregulated	0.343329	Homo sapiens solute carrier family 25 (mitochondrial carnitine/acylcarnitine carrier), member 29 (SLC25A29), transcript variant 1, mRNA [NM_001039355]
NM_001291813	SLC25A29	0.013867	0.00132015	8.00502	Downregulated	0.279837	Homo sapiens solute carrier family 25 (mitochondrial carnitine/acylcarnitine carrier), member 29 (SLC25A29), transcript variant 2, mRNA [NM_001291813]
NM_000112	SLC26A2	0.0278632	0.00366632	7.27872	Upregulated	1.96626	Homo sapiens solute carrier family 26 (anion exchanger), member 2 (SLC26A2), mRNA [NM_000112]
NM_001040454	SLC26A6	0.0206998	0.00236888	7.72784	Downregulated	0.387766	Homo sapiens solute carrier family 26 (anion exchanger), member 6 (SLC26A6), transcript variant 4, mRNA [NM_001040454]
NM_001078177	SLC29A1	0.025647	0.0032242	10.4134	Downregulated	0.472485	Homo sapiens solute carrier family 29 (equilibrative nucleoside transporter), member 1 (SLC29A1), transcript variant 1, mRNA [NM_001078177]
NM_018344	SLC29A3	0.0366947	0.00545917	6.23974	Downregulated	0.510538	Homo sapiens solute carrier family 29 (equilibrative nucleoside transporter), member 3 (SLC29A3), transcript variant 1, mRNA [NM_018344]
NM_006516	SLC2A1	0.0485348	0.00827153	11.6373	Downregulated	0.540024	Homo sapiens solute carrier family 2 (facilitated glucose transporter), member 1 (SLC2A1), mRNA [NM_006516]
NM_020062	SLC2A4RG	0.000183634	3.17638e-06	11.5637	Upregulated	4.5466	Homo sapiens SLC2A4 regulator (SLC2A4RG), mRNA [NM_020062]
NM_017585	SLC2A6	0.0112964	0.000956919	8.36182	Upregulated	2.38388	Homo sapiens solute carrier family 2 (facilitated glucose transporter), member 6 (SLC2A6), transcript variant 1, mRNA [NM_017585]
NM_014580	SLC2A8	0.00198906	7.94088e-05	10.8131	Downregulated	0.427323	Homo sapiens solute carrier family 2 (facilitated glucose transporter), member 8 (SLC2A8), transcript variant 1, mRNA [NM_014580]
NM_021194	SLC30A1	0.0132553	0.00122317	6.36554	Upregulated	2.03477	Homo sapiens solute carrier family 30 (zinc transporter), member 1 (SLC30A1), mRNA [NM_021194]
NM_001860	SLC31A2	0.00355927	0.000179475	7.4798	Upregulated	2.45952	Homo sapiens solute carrier family 31 (copper transporter), member 2 (SLC31A2), mRNA [NM_001860]
NM_024881	SLC35E1	0.0182686	0.00196652	8.10366	Upregulated	1.80008	Homo sapiens solute carrier family 35, member E1 (SLC35E1), mRNA [NM_024881]
NM_025181	SLC35F5	0.0063305	0.000420892	6.86222	Upregulated	2.85447	Homo sapiens solute carrier family 35, member F5 (SLC35F5), transcript variant 1, mRNA [NM_025181]
NM_017877	SLC35F6	0.0418735	0.00663185	7.17463	Upregulated	1.8882	Homo sapiens solute carrier family 35, member F6 (SLC35F6), mRNA [NM_017877]
NM_207113	SLC37A3	0.011918	0.00105006	8.95069	Downregulated	0.463943	Homo sapiens solute carrier family 37, member 3 (SLC37A3), transcript variant 1, mRNA [NM_207113]
NM_030674	SLC38A1	0.00620702	0.000405973	8.56064	Downregulated	0.145106	Homo sapiens solute carrier family 38, member 1 (SLC38A1), transcript variant 1, mRNA [NM_030674]
NM_033518	SLC38A5	0.0166528	0.001727	6.42944	Downregulated	0.484835	Homo sapiens solute carrier family 38, member 5 (SLC38A5), mRNA [NM_033518]
NM_014437	SLC39A1	0.0191166	0.00209914	8.60643	Downregulated	0.441144	Homo sapiens solute carrier family 39 (zinc transporter), member 1 (SLC39A1), transcript variant 1, mRNA [NM_014437]
NM_152264	SLC39A13	0.00509417	0.000304863	10.4566	Upregulated	2.78468	Homo sapiens solute carrier family 39 (zinc transporter), member 13 (SLC39A13), transcript variant 2, mRNA [NM_152264]
NM_018375	SLC39A9	0.0277606	0.00364853	6.16398	Upregulated	1.51997	Homo sapiens solute carrier family 39, member 9 (SLC39A9), transcript variant 1, mRNA [NM_018375]
NM_014585	SLC40A1	0.000237193	4.63396e-06	8.15593	Upregulated	22.5629	Homo sapiens solute carrier family 40 (iron-regulated transporter), member 1 (SLC40A1), mRNA [NM_014585]
NM_173854	SLC41A1	0.00889527	0.000664226	8.3094	Upregulated	1.96292	Homo sapiens solute carrier family 41 (magnesium transporter), member 1 (SLC41A1), mRNA [NM_173854]
NM_080546	SLC44A1	0.0176319	0.00186667	7.79697	Downregulated	0.479904	Homo sapiens solute carrier family 44 (choline transporter), member 1 (SLC44A1), transcript variant 1, mRNA [NM_080546]
NM_080669	SLC46A1	0.00991014	0.000771372	7.00335	Upregulated	1.99743	Homo sapiens solute carrier family 46 (folate transporter), member 1 (SLC46A1), transcript variant 1, mRNA [NM_080669]
NM_017842	SLC48A1	0.000605669	1.55276e-05	8.40214	Upregulated	4.3551	Homo sapiens solute carrier family 48 (heme transporter), member 1 (SLC48A1), mRNA [NM_017842]
NM_032034	SLC4A11	0.0266979	0.00343671	8.14809	Downregulated	0.167552	Homo sapiens solute carrier family 4, sodium borate transporter, member 11 (SLC4A11), transcript variant 2, mRNA [NM_032034]
NM_018845	SLC50A1	0.00202214	8.16664e-05	7.10535	Upregulated	2.06349	Homo sapiens solute carrier family 50 (sugar efflux transporter), member 1 (SLC50A1), transcript variant 1, mRNA [NM_018845]
NM_006933	SLC5A3	0.042319	0.00674162	8.06527	Upregulated	3.37433	Homo sapiens solute carrier family 5 (sodium/myo-inositol cotransporter), member 3 (SLC5A3), mRNA [NM_006933]
NM_003043	SLC6A6	1.45263e-05	8.41289e-08	7.53933	Downregulated	0.277837	Homo sapiens solute carrier family 6 (neurotransmitter transporter), member 6 (SLC6A6), transcript variant 1, mRNA [NM_003043]
NM_001008539	SLC7A2	0.00610101	0.000393846	7.40783	Downregulated	0.0987085	Homo sapiens solute carrier family 7 (cationic amino acid transporter, y+ system), member 2 (SLC7A2), transcript variant 2, mRNA [NM_001008539]
NM_032803	SLC7A3	0.000112596	1.61989e-06	6.89589	Downregulated	0.103441	Homo sapiens solute carrier family 7 (cationic amino acid transporter, y+ system), member 3 (SLC7A3), transcript variant 1, mRNA [NM_032803]
NM_004173	SLC7A4	0.0155575	0.00156536	7.45316	Upregulated	3.80243	Homo sapiens solute carrier family 7, member 4 (SLC7A4), mRNA [NM_004173]
NM_003486	SLC7A5	0.00108566	3.345e-05	10.1074	Downregulated	0.169073	Homo sapiens solute carrier family 7 (amino acid transporter light chain, L system), member 5 (SLC7A5), mRNA [NM_003486]
NR_002593	SLC7A5P1	0.0484934	0.00825399	6.71629	Downregulated	0.652795	Homo sapiens solute carrier family 7 (amino acid transporter light chain, L system), member 5 pseudogene 1 (SLC7A5P1), non-coding RNA [NR_002593]
NM_001126106	SLC7A7	0.00511874	0.000306729	8.84091	Upregulated	10.5157	Homo sapiens solute carrier family 7 (amino acid transporter light chain, y+L system), member 7 (SLC7A7), transcript variant 3, mRNA [NM_001126106]
NM_182728	SLC7A8	0.0193231	0.00215165	8.26801	Downregulated	0.240879	Homo sapiens solute carrier family 7 (amino acid transporter light chain, L system), member 8 (SLC7A8), transcript variant 2, mRNA [NM_182728]
NM_015063	SLC8A2	0.000473806	1.12323e-05	6.35733	Downregulated	0.275714	Homo sapiens solute carrier family 8 (sodium/calcium exchanger), member 2 (SLC8A2), mRNA [NM_015063]
NM_001257291	SLC9A7	0.0024806	0.000108732	6.3781	Upregulated	2.29134	Homo sapiens solute carrier family 9, subfamily A (NHE7, cation proton antiporter 7), member 7 (SLC9A7), transcript variant 1, mRNA [NM_001257291]
NM_015266	SLC9A8	0.038847	0.00597554	6.18184	Downregulated	0.622381	Homo sapiens solute carrier family 9, subfamily A (NHE8, cation proton antiporter 8), member 8 (SLC9A8), transcript variant 2, mRNA [NM_015266]
NM_016354	SLCO4A1	0.00344078	0.000171135	7.08301	Upregulated	2.08587	Homo sapiens solute carrier organic anion transporter family, member 4A1 (SLCO4A1), mRNA [NM_016354]
NM_180991	SLCO4C1	0.0287277	0.00387104	5.51219	Downregulated	0.658651	Homo sapiens solute carrier organic anion transporter family, member 4C1 (SLCO4C1), mRNA [NM_180991]
NM_006553	SLMO1	0.00174331	6.53765e-05	7.08462	Upregulated	4.66868	Homo sapiens slowmo homolog 1 (Drosophila) (SLMO1), transcript variant 2, mRNA [NM_006553]
NM_032444	SLX4	0.0256497	0.00323048	7.0857	Downregulated	0.543119	Homo sapiens SLX4 structure-specific endonuclease subunit (SLX4), mRNA [NM_032444]
NM_005585	SMAD6	0.00186044	7.32681e-05	7.8853	Upregulated	2.94418	Homo sapiens SMAD family member 6 (SMAD6), transcript variant 1, mRNA [NM_005585]
NM_001031628	SMAGP	0.0247655	0.00305601	7.21593	Downregulated	0.345284	Homo sapiens small cell adhesion glycoprotein (SMAGP), transcript variant 1, mRNA [NM_001031628]
NM_003069	SMARCA1	0.0426466	0.00681787	7.73337	Upregulated	1.92463	Homo sapiens SWI/SNF related, matrix associated, actin dependent regulator of chromatin, subfamily a, member 1 (SMARCA1), transcript variant 1, mRNA [NM_003069]
NM_003072	SMARCA4	0.00810196	0.000583091	12.0951	Downregulated	0.551496	Homo sapiens SWI/SNF related, matrix associated, actin dependent regulator of chromatin, subfamily a, member 4 (SMARCA4), transcript variant 3, mRNA [NM_003072]
NM_003078	SMARCD3	0.0131938	0.00121444	8.99104	Upregulated	5.57996	Homo sapiens SWI/SNF related, matrix associated, actin dependent regulator of chromatin, subfamily d, member 3 (SMARCD3), transcript variant 2, mRNA [NM_003078]
NM_001163724	SMIM1	0.00844491	0.000622119	8.26556	Upregulated	5.9676	Homo sapiens small integral membrane protein 1 (Vel blood group) (SMIM1), transcript variant 1, mRNA [NM_001163724]
NM_001135575	SMIM13	0.0157118	0.00159213	8.25143	Upregulated	2.0474	Homo sapiens small integral membrane protein 13 (SMIM13), mRNA [NM_001135575]
NM_032947	SMIM3	0.00304739	0.000145898	8.21526	Upregulated	3.62395	Homo sapiens small integral membrane protein 3 (SMIM3), mRNA [NM_032947]
NM_001162995	SMIM5	0.0328073	0.00466396	5.94513	Upregulated	1.77867	Homo sapiens small integral membrane protein 5 (SMIM5), transcript variant 1, mRNA [NM_001162995]
NM_000543	SMPD1	0.000190819	3.3596e-06	6.80918	Upregulated	3.40837	Homo sapiens sphingomyelin phosphodiesterase 1, acid lysosomal (SMPD1), transcript variant 1, mRNA [NM_000543]
NM_198501	SMTNL2	0.047145	0.00790726	5.92485	Downregulated	0.575975	Homo sapiens smoothelin-like 2 (SMTNL2), transcript variant 2, mRNA [NM_198501]
NR_024399	SNAI3-AS1	0.000342084	7.55491e-06	6.27087	Upregulated	3.22581	Homo sapiens SNAI3 antisense RNA 1 (SNAI3-AS1), transcript variant 2, long non-coding RNA [NR_024399]
ENST00000316634	SNAPC5	0.0292183	0.00396646	7.21998	Upregulated	1.61425	small nuclear RNA activating complex, polypeptide 5, 19kDa [Source:HGNC Symbol;Acc:HGNC:15484] [ENST00000316634]
NM_007308	SNCA	0.0126761	0.00114584	6.15626	Upregulated	2.05863	Homo sapiens synuclein, alpha (non A4 component of amyloid precursor) (SNCA), transcript variant 4, mRNA [NM_007308]
NM_005460	SNCAIP	0.0111039	0.000932089	5.90416	Upregulated	2.70783	Homo sapiens synuclein, alpha interacting protein (SNCAIP), transcript variant 1, mRNA [NM_005460]
NR_003098	SNHG1	0.000558236	1.40529e-05	8.25448	Downregulated	0.445023	Homo sapiens small nucleolar RNA host gene 1 (non-protein coding) (SNHG1), long non-coding RNA [NR_003098]
NR_024127	SNHG12	0.00236163	0.000101867	9.14217	Downregulated	0.283134	Homo sapiens small nucleolar RNA host gene 12 (non-protein coding) (SNHG12), long non-coding RNA [NR_024127]
NR_045196	SNHG18	0.000150918	2.50559e-06	7.0999	Upregulated	4.64637	Homo sapiens small nucleolar RNA host gene 18 (non-protein coding) (SNHG18), long non-coding RNA [NR_045196]
ENST00000563192	SNHG19	0.00771433	0.000546412	9.38495	Downregulated	0.411255	small nucleolar RNA host gene 19 (non-protein coding) [Source:HGNC Symbol;Acc:HGNC:49574] [ENST00000563192]
NR_036473	SNHG3	0.00216672	8.96805e-05	10.9905	Downregulated	0.297157	Homo sapiens small nucleolar RNA host gene 3 (non-protein coding) (SNHG3), transcript variant 1, long non-coding RNA [NR_036473]
NM_003498	SNN	0.00387826	0.000206042	6.95126	Downregulated	0.32846	Homo sapiens stannin (SNN), mRNA [NM_003498]
NR_002327	SNORA10	0.019186	0.00211565	8.39325	Downregulated	0.513823	Homo sapiens small nucleolar RNA, H/ACA box 10 (SNORA10), small nucleolar RNA [NR_002327]
BG987537	SNORA10	0.000313809	6.78505e-06	8.299	Downregulated	0.348881	CM1-HT1146-090101-713-g10 HT1146 Homo sapiens cDNA, mRNA sequence [BG987537]
NR_003711	SNORA11D	0.018486	0.00200098	8.55775	Downregulated	0.272968	Homo sapiens small nucleolar RNA, H/ACA box 11D (SNORA11D), small nucleolar RNA [NR_003711]
NR_002968	SNORA34	0.0202459	0.00229506	10.7367	Upregulated	4.96712	Homo sapiens small nucleolar RNA, H/ACA box 34 (SNORA34), small nucleolar RNA [NR_002968]
NR_002987	SNORA61	0.00896141	0.000670549	8.26883	Downregulated	0.340415	Homo sapiens small nucleolar RNA, H/ACA box 61 (SNORA61), small nucleolar RNA [NR_002987]
NR_000011	SNORA70	0.0341492	0.00494774	7.11095	Downregulated	0.595037	Homo sapiens small nucleolar RNA, H/ACA box 70 (SNORA70), small nucleolar RNA [NR_000011]
NR_003708	SNORA70C	0.0305156	0.00422034	6.47425	Downregulated	0.615194	Homo sapiens small nucleolar RNA, H/ACA box 70C (SNORA70C), small nucleolar RNA [NR_003708]
NR_028374	SNORA80B	0.00356493	0.000180266	6.92223	Upregulated	2.45577	Homo sapiens small nucleolar RNA, H/ACA box 80B (SNORA80B), small nucleolar RNA [NR_028374]
NR_004380	SNORD104	0.022681	0.0026937	8.58885	Downregulated	0.305519	Homo sapiens small nucleolar RNA, C/D box 104 (SNORD104), small nucleolar RNA [NR_004380]
NR_002563	SNORD27	0.0368669	0.0055263	7.61519	Downregulated	0.465046	Homo sapiens small nucleolar RNA, C/D box 27 (SNORD27), small nucleolar RNA [NR_002563]
NR_001457	SNORD38B	0.00995108	0.000776928	6.55199	Downregulated	0.602611	Homo sapiens small nucleolar RNA, C/D box 38B (SNORD38B), small nucleolar RNA [NR_001457]
NR_002746	SNORD47	0.00937503	0.000713081	6.89038	Downregulated	0.401239	Homo sapiens small nucleolar RNA, C/D box 47 (SNORD47), small nucleolar RNA [NR_002746]
NR_000010	SNORD4A	0.0483912	0.0082209	6.11472	Downregulated	0.628215	Homo sapiens small nucleolar RNA, C/D box 4A (SNORD4A), small nucleolar RNA [NR_000010]
NR_001294	SNORD64	0.0269015	0.00348939	6.2988	Downregulated	0.451664	Homo sapiens small nucleolar RNA, C/D box 64 (SNORD64), small nucleolar RNA [NR_001294]
NR_003942	SNORD76	0.0206998	0.00236821	5.95191	Downregulated	0.383343	Homo sapiens small nucleolar RNA, C/D box 76 (SNORD76), small nucleolar RNA [NR_003942]
NR_003940	SNORD80	0.0131442	0.00120886	6.88273	Downregulated	0.514147	Homo sapiens small nucleolar RNA, C/D box 80 (SNORD80), small nucleolar RNA [NR_003940]
NR_003077	SNORD99	0.0438275	0.00713424	5.65293	Downregulated	0.451535	Homo sapiens small nucleolar RNA, C/D box 99 (SNORD99), small nucleolar RNA [NR_003077]
NM_014723	SNPH	0.0101385	0.000805596	6.08984	Upregulated	2.01567	Homo sapiens syntaphilin (SNPH), mRNA [NM_014723]
NM_006938	SNRPD1	0.0146431	0.00143241	11.4876	Downregulated	0.517998	Homo sapiens small nuclear ribonucleoprotein D1 polypeptide 16kDa (SNRPD1), transcript variant 1, mRNA [NM_006938]
NM_003095	SNRPF	0.0238463	0.00288181	12.4594	Downregulated	0.517781	Homo sapiens small nuclear ribonucleoprotein polypeptide F (SNRPF), mRNA [NM_003095]
NM_003099	SNX1	0.00479317	0.000279818	7.25928	Upregulated	3.16767	Homo sapiens sorting nexin 1 (SNX1), transcript variant 1, mRNA [NM_003099]
NM_014748	SNX17	0.0281218	0.00373636	10.9032	Upregulated	1.80532	Homo sapiens sorting nexin 17 (SNX17), transcript variant 1, mRNA [NM_014748]
NM_003100	SNX2	0.0155575	0.00156776	10.361	Downregulated	0.368745	Homo sapiens sorting nexin 2 (SNX2), transcript variant 1, mRNA [NM_003100]
NM_001042633	SNX21	0.0474298	0.00800144	7.80576	Upregulated	1.94341	Homo sapiens sorting nexin family member 21 (SNX21), transcript variant 4, mRNA [NM_001042633]
NM_003794	SNX4	0.0415594	0.0065436	7.41661	Downregulated	0.568006	Homo sapiens sorting nexin 4 (SNX4), transcript variant 1, mRNA [NM_003794]
NM_003745	SOCS1	0.000249453	5.00832e-06	7.86371	Downregulated	0.134193	Homo sapiens suppressor of cytokine signaling 1 (SOCS1), mRNA [NM_003745]
NM_144949	SOCS5	0.0438295	0.00713794	6.29905	Upregulated	1.45545	Homo sapiens suppressor of cytokine signaling 5 (SOCS5), transcript variant 2, mRNA [NM_144949]
NM_003105	SORL1	0.00752643	0.000527722	9.91683	Upregulated	1.98996	Homo sapiens sortilin-related receptor, L(DLR class) A repeats containing (SORL1), mRNA [NM_003105]
NM_003108	SOX11	3.71965e-05	3.48016e-07	6.52346	Downregulated	0.177738	Homo sapiens SRY (sex determining region Y)-box 11 (SOX11), mRNA [NM_003108]
NM_006942	SOX15	0.00188427	7.44978e-05	5.75788	Downregulated	0.501209	Homo sapiens SRY (sex determining region Y)-box 15 (SOX15), mRNA [NM_006942]
NM_003106	SOX2	3.18217e-06	8.19351e-09	7.96417	Downregulated	0.0284769	Homo sapiens SRY (sex determining region Y)-box 2 (SOX2), mRNA [NM_003106]
NM_005634	SOX3	1.08751e-05	5.2906e-08	7.36901	Downregulated	0.0591771	Homo sapiens SRY (sex determining region Y)-box 3 (SOX3), mRNA [NM_005634]
NM_004510	SP110	0.00471029	0.000271706	6.54954	Upregulated	5.31325	Homo sapiens SP110 nuclear body protein (SP110), transcript variant b, mRNA [NM_004510]
NM_007237	SP140	0.0172568	0.00181629	6.57051	Upregulated	1.84015	Homo sapiens SP140 nuclear body protein (SP140), transcript variant 1, mRNA [NM_007237]
NM_001003845	SP5	0.033671	0.00485434	7.88289	Downregulated	0.055719	Homo sapiens Sp5 transcription factor (SP5), mRNA [NM_001003845]
NM_001025436	SPAG16	0.00100752	3.04899e-05	6.7339	Upregulated	2.31662	Homo sapiens sperm associated antigen 16 (SPAG16), transcript variant 2, mRNA [NM_001025436]
NM_022827	SPATA20	0.000553509	1.37202e-05	7.4228	Upregulated	3.43463	Homo sapiens spermatogenesis associated 20 (SPATA20), transcript variant 1, mRNA [NM_022827]
NM_001282735	SPATS2L	0.000336596	7.4077e-06	8.595	Upregulated	6.65515	Homo sapiens spermatogenesis associated, serine-rich 2-like (SPATS2L), transcript variant 5, mRNA [NM_001282735]
NM_005876	SPEG	0.0112296	0.000947525	6.53649	Upregulated	2.11247	Homo sapiens SPEG complex locus (SPEG), transcript variant 1, mRNA [NM_005876]
NM_021114	SPINK2	0.000232693	4.49215e-06	6.19529	Downregulated	0.191575	Homo sapiens serine peptidase inhibitor, Kazal type 2 (acrosin-trypsin inhibitor) (SPINK2), transcript variant 2, mRNA [NM_021114]
NM_001128626	SPIRE1	0.000638102	1.68035e-05	6.80849	Upregulated	3.08137	Homo sapiens spire-type actin nucleation factor 1 (SPIRE1), transcript variant 1, mRNA [NM_001128626]
NM_001124758	SPNS2	0.0162776	0.00168056	7.25718	Downregulated	0.265448	Homo sapiens spinster homolog 2 (Drosophila) (SPNS2), mRNA [NM_001124758]
NM_012445	SPON2	2.46753e-08	3.81086e-12	8.26386	Downregulated	0.0487349	Homo sapiens spondin 2, extracellular matrix protein (SPON2), transcript variant 1, mRNA [NM_012445]
NM_001040058	SPP1	2.41433e-06	5.77947e-09	7.9821	Downregulated	0.0318802	Homo sapiens secreted phosphoprotein 1 (SPP1), transcript variant 1, mRNA [NM_001040058]
NM_003124	SPR	0.00019331	3.41837e-06	7.84802	Upregulated	4.62919	Homo sapiens sepiapterin reductase (7,8-dihydrobiopterin:NADP+ oxidoreductase) (SPR), mRNA [NM_003124]
NM_006945	SPRR2D	7.66482e-06	3.31779e-08	6.45953	Upregulated	4.70387	Homo sapiens small proline-rich protein 2D (SPRR2D), mRNA [NM_006945]
NM_001014450	SPRR2F	2.8186e-07	2.45768e-10	6.34479	Upregulated	27.1153	Homo sapiens small proline-rich protein 2F (SPRR2F), mRNA [NM_001014450]
NM_001258038	SPRY1	0.020837	0.00239102	7.76486	Upregulated	5.79758	Homo sapiens sprouty homolog 1, antagonist of FGF signaling (Drosophila) (SPRY1), transcript variant 1, mRNA [NM_001258038]
NM_032840	SPRYD3	0.00386893	0.000204385	6.72836	Upregulated	2.72686	Homo sapiens SPRY domain containing 3 (SPRYD3), mRNA [NM_032840]
NM_003127	SPTAN1	0.0351621	0.00515892	9.35486	Upregulated	2.04879	Homo sapiens spectrin, alpha, non-erythrocytic 1 (SPTAN1), transcript variant 2, mRNA [NM_003127]
NM_178313	SPTBN1	0.0246637	0.00303393	6.45283	Upregulated	4.02693	Homo sapiens spectrin, beta, non-erythrocytic 1 (SPTBN1), transcript variant 2, mRNA [NM_178313]
NM_003900	SQSTM1	0.00422861	0.000234125	10.3208	Upregulated	2.96657	Homo sapiens sequestosome 1 (SQSTM1), transcript variant 1, mRNA [NM_003900]
NM_004599	SREBF2	0.0113977	0.000977822	9.20152	Downregulated	0.454024	Homo sapiens sterol regulatory element binding transcription factor 2 (SREBF2), transcript variant 1, mRNA [NM_004599]
NM_001300952	SRGAP2	0.00619519	0.000404242	7.74539	Upregulated	2.2863	Homo sapiens SLIT-ROBO Rho GTPase activating protein 2 (SRGAP2), transcript variant 4, mRNA [NM_001300952]
NM_003016	SRSF2	0.006278	0.000415948	10.0066	Downregulated	0.519768	Homo sapiens serine/arginine-rich splicing factor 2 (SRSF2), transcript variant 1, mRNA [NM_003016]
NM_003017	SRSF3	0.0389015	0.00599306	11.5594	Downregulated	0.566342	Homo sapiens serine/arginine-rich splicing factor 3 (SRSF3), transcript variant 1, mRNA [NM_003017]
NM_001195446	SRSF7	0.0136232	0.00128132	10.5789	Downregulated	0.555436	Homo sapiens serine/arginine-rich splicing factor 7 (SRSF7), transcript variant 2, mRNA [NM_001195446]
NM_016305	SS18L2	0.0424194	0.00676745	10.7372	Downregulated	0.529443	Homo sapiens synovial sarcoma translocation gene on chromosome 18-like 2 (SS18L2), mRNA [NM_016305]
NM_080744	SSC4D	0.00885086	0.000659543	8.51211	Downregulated	0.172742	Homo sapiens scavenger receptor cysteine rich family, 4 domains (SSC4D), mRNA [NM_080744]
NM_006751	SSFA2	9.03593e-05	1.17921e-06	7.17086	Upregulated	7.76935	Homo sapiens sperm specific antigen 2 (SSFA2), transcript variant 2, mRNA [NM_006751]
NM_005086	SSPN	0.00941997	0.000720864	6.06174	Upregulated	1.89552	Homo sapiens sarcospan (SSPN), transcript variant 1, mRNA [NM_005086]
NM_003146	SSRP1	0.00221556	9.30704e-05	12.4324	Downregulated	0.450013	Homo sapiens structure specific recognition protein 1 (SSRP1), mRNA [NM_003146]
NM_014188	SSU72	0.0102401	0.000825535	11.0022	Downregulated	0.622389	Homo sapiens SSU72 RNA polymerase II CTD phosphatase homolog (S. cerevisiae) (SSU72), mRNA [NM_014188]
NM_003033	ST3GAL1	0.000220717	4.10755e-06	6.77395	Upregulated	4.15389	Homo sapiens ST3 beta-galactoside alpha-2,3-sialyltransferase 1 (ST3GAL1), transcript variant 1, mRNA [NM_003033]
NM_006927	ST3GAL2	0.0261647	0.00333723	8.29394	Downregulated	0.575121	Homo sapiens ST3 beta-galactoside alpha-2,3-sialyltransferase 2 (ST3GAL2), mRNA [NM_006927]
NM_173216	ST6GAL1	0.00152373	5.41849e-05	9.22735	Downregulated	0.024794	Homo sapiens ST6 beta-galactosamide alpha-2,6-sialyltranferase 1 (ST6GAL1), transcript variant 1, mRNA [NM_173216]
NR_034129	ST8SIA6-AS1	3.50178e-05	2.97448e-07	6.5437	Upregulated	3.80289	Homo sapiens ST8SIA6 antisense RNA 1 (ST8SIA6-AS1), long non-coding RNA [NR_034129]
NM_032016	STARD3NL	0.00579836	0.00036805	7.72777	Downregulated	0.511516	Homo sapiens STARD3 N-terminal like (STARD3NL), mRNA [NM_032016]
NM_014725	STARD8	0.00931322	0.000706942	5.76378	Downregulated	0.424844	Homo sapiens StAR-related lipid transfer (START) domain containing 8 (STARD8), transcript variant 2, mRNA [NM_014725]
NM_139266	STAT1	0.026477	0.003396	6.09353	Upregulated	1.70987	Homo sapiens signal transducer and activator of transcription 1, 91kDa (STAT1), transcript variant beta, mRNA [NM_139266]
NM_005419	STAT2	0.0289824	0.00392774	9.86831	Upregulated	1.91012	Homo sapiens signal transducer and activator of transcription 2, 113kDa (STAT2), transcript variant 1, mRNA [NM_005419]
NM_213662	STAT3	0.0484934	0.00825699	5.85899	Upregulated	1.60717	Homo sapiens signal transducer and activator of transcription 3 (acute-phase response factor) (STAT3), transcript variant 3, mRNA [NM_213662]
NM_003153	STAT6	0.0182942	0.00197069	8.78166	Upregulated	4.60105	Homo sapiens signal transducer and activator of transcription 6, interleukin-4 induced (STAT6), transcript variant 2, mRNA [NM_003153]
NM_182915	STEAP3	1.18225e-05	6.02534e-08	6.95426	Upregulated	3.87502	Homo sapiens STEAP family member 3, metalloreductase (STEAP3), transcript variant 1, mRNA [NM_182915]
NM_001282936	STIL	0.0281218	0.00373232	8.05699	Downregulated	0.438276	Homo sapiens SCL/TAL1 interrupting locus (STIL), transcript variant 3, mRNA [NM_001282936]
ENST00000456004	STK32C	0.0162182	0.00166567	6.39021	Downregulated	0.330356	serine/threonine kinase 32C [Source:HGNC Symbol;Acc:HGNC:21332] [ENST00000456004]
NM_006282	STK4	0.0324473	0.00458021	7.30021	Downregulated	0.568173	Homo sapiens serine/threonine kinase 4 (STK4), mRNA [NM_006282]
NM_203401	STMN1	0.0191351	0.00210624	12.3106	Downregulated	0.364473	Homo sapiens stathmin 1 (STMN1), transcript variant 1, mRNA [NM_203401]
NM_198194	STOM	0.000709591	1.91387e-05	8.9955	Downregulated	0.214143	Homo sapiens stomatin (STOM), transcript variant 2, mRNA [NM_198194]
NM_004809	STOML1	0.0256473	0.003227	8.749	Upregulated	2.93829	Homo sapiens stomatin (EPB72)-like 1 (STOML1), transcript variant 1, mRNA [NM_004809]
NM_001198593	STON1-GTF2A1L	0.000138064	2.19623e-06	5.92651	Downregulated	0.371614	Homo sapiens STON1-GTF2A1L readthrough (STON1-GTF2A1L), transcript variant 2, mRNA [NM_001198593]
NM_020225	STOX2	0.00181149	6.9467e-05	6.76598	Downregulated	0.339469	Homo sapiens storkhead box 2 (STOX2), mRNA [NM_020225]
NM_001199042	STRA6	0.011918	0.00105007	8.04305	Upregulated	4.33169	Homo sapiens stimulated by retinoic acid 6 (STRA6), transcript variant 8, mRNA [NM_001199042]
NM_001142620	STRA6	0.00503858	0.00029998	6.45088	Upregulated	2.20794	Homo sapiens stimulated by retinoic acid 6 (STRA6), transcript variant 5, mRNA [NM_001142620]
NM_018571	STRADB	0.000967229	2.89048e-05	7.54836	Upregulated	2.48657	Homo sapiens STE20-related kinase adaptor beta (STRADB), transcript variant 1, mRNA [NM_018571]
NM_015170	SULF1	5.66709e-06	2.18806e-08	6.29181	Upregulated	8.31806	Homo sapiens sulfatase 1 (SULF1), transcript variant 3, mRNA [NM_015170]
NM_177528	SULT1A2	1.73661e-06	3.00975e-09	8.41726	Upregulated	7.76453	Homo sapiens sulfotransferase family, cytosolic, 1A, phenol-preferring, member 2 (SULT1A2), transcript variant 2, mRNA [NM_177528]
NM_001017390	SULT1A4	0.00122522	3.98313e-05	8.80061	Upregulated	2.7264	Homo sapiens sulfotransferase family, cytosolic, 1A, phenol-preferring, member 4 (SULT1A4), mRNA [NM_001017390]
NM_182760	SUMF1	0.00223159	9.40888e-05	9.14037	Upregulated	3.96527	Homo sapiens sulfatase modifying factor 1 (SUMF1), transcript variant 1, mRNA [NM_182760]
NM_006937	SUMO2	0.0327195	0.00464137	11.6557	Downregulated	0.620913	Homo sapiens small ubiquitin-like modifier 2 (SUMO2), transcript variant 1, mRNA [NM_006937]
NM_003168	SUPT4H1	0.0178621	0.00190304	11.936	Downregulated	0.463967	Homo sapiens suppressor of Ty 4 homolog 1 (S. cerevisiae) (SUPT4H1), transcript variant 1, mRNA [NM_003168]
NM_015055	SWAP70	0.0313848	0.00438417	7.41334	Downregulated	0.522412	Homo sapiens SWAP switching B-cell complex 70kDa subunit (SWAP70), transcript variant 1, mRNA [NM_015055]
NM_001040011	SWI5	0.00211795	8.68441e-05	7.7336	Upregulated	2.27545	Homo sapiens SWI5 recombination repair homolog (yeast) (SWI5), mRNA [NM_001040011]
NM_003178	SYN2	0.0424172	0.00676055	5.97581	Downregulated	0.622769	Homo sapiens synapsin II (SYN2), transcript variant IIb, mRNA [NM_003178]
NM_024893	SYNDIG1	0.0335809	0.00483357	6.48622	Downregulated	0.392802	Homo sapiens synapse differentiation inducing 1 (SYNDIG1), mRNA [NM_024893]
NM_182914	SYNE2	0.00206898	8.45166e-05	8.98001	Downregulated	0.26004	Homo sapiens spectrin repeat containing, nuclear envelope 2 (SYNE2), transcript variant 5, mRNA [NM_182914]
NM_004710	SYNGR2	0.0429164	0.00688983	8.15642	Upregulated	1.64289	Homo sapiens synaptogyrin 2 (SYNGR2), mRNA [NM_004710]
NM_018373	SYNJ2BP	0.0313878	0.00439187	7.24296	Upregulated	1.5278	Homo sapiens synaptojanin 2 binding protein (SYNJ2BP), mRNA [NM_018373]
NM_145728	SYNM	0.0375435	0.00568805	5.76506	Upregulated	1.78084	Homo sapiens synemin, intermediate filament protein (SYNM), transcript variant A, mRNA [NM_145728]
NM_007286	SYNPO	5.32001e-06	1.68063e-08	7.18	Upregulated	17.1321	Homo sapiens synaptopodin (SYNPO), transcript variant 1, mRNA [NM_007286]
ENST00000394243	SYNPO	0.00437489	0.000248643	6.42805	Upregulated	5.06066	synaptopodin [Source:HGNC Symbol;Acc:HGNC:30672] [ENST00000394243]
NM_032298	SYT3	0.0245539	0.0030029	6.26273	Upregulated	1.85821	Homo sapiens synaptotagmin III (SYT3), transcript variant 1, mRNA [NM_032298]
NM_172230	SYVN1	0.0248154	0.00306909	9.12723	Upregulated	1.6435	Homo sapiens synovial apoptosis inhibitor 1, synoviolin (SYVN1), transcript variant 2, mRNA [NM_172230]
NM_005680	TAF1B	0.0120784	0.00107096	7.99577	Downregulated	0.487393	Homo sapiens TATA box binding protein (TBP)-associated factor, RNA polymerase I, B, 63kDa (TAF1B), mRNA [NM_005680]
NM_016281	TAOK3	0.0102123	0.000820773	6.02967	Upregulated	1.90564	Homo sapiens TAO kinase 3 (TAOK3), mRNA [NM_016281]
NM_000593	TAP1	0.0268238	0.00346541	7.72825	Upregulated	4.15142	Homo sapiens transporter 1, ATP-binding cassette, sub-family B (MDR/TAP) (TAP1), transcript variant 1, mRNA [NM_000593]
NM_003190	TAPBP	0.0223359	0.00264236	7.94556	Upregulated	4.0482	Homo sapiens TAP binding protein (tapasin) (TAPBP), transcript variant 1, mRNA [NM_003190]
NM_153365	TAPT1	0.024782	0.00305996	6.10238	Upregulated	1.67895	Homo sapiens transmembrane anterior posterior transformation 1 (TAPT1), mRNA [NM_153365]
NM_134323	TARBP2	0.040371	0.0063066	9.05204	Downregulated	0.507888	Homo sapiens TAR (HIV-1) RNA binding protein 2 (TARBP2), transcript variant 1, mRNA [NM_134323]
NM_014760	TATDN2	0.0402587	0.00628284	7.82589	Upregulated	1.95625	Homo sapiens TatD DNase domain containing 2 (TATDN2), mRNA [NM_014760]
NM_019020	TBC1D16	0.0158465	0.00161035	6.58468	Downregulated	0.5065	Homo sapiens TBC1 domain family, member 16 (TBC1D16), transcript variant 1, mRNA [NM_019020]
NM_015079	TBC1D2B	0.000124184	1.86036e-06	8.02396	Upregulated	3.26575	Homo sapiens TBC1 domain family, member 2B (TBC1D2B), transcript variant 2, mRNA [NM_015079]
NM_015130	TBC1D9	0.0222101	0.00262062	5.34768	Upregulated	3.21361	Homo sapiens TBC1 domain family, member 9 (with GRAM domain) (TBC1D9), mRNA [NM_015130]
NM_005647	TBL1X	0.00484588	0.000283643	7.87451	Downregulated	0.437985	Homo sapiens transducin (beta)-like 1X-linked (TBL1X), transcript variant 1, mRNA [NM_005647]
NM_033284	TBL1Y	0.00234349	0.000100772	7.77169	Downregulated	0.364631	Homo sapiens transducin (beta)-like 1, Y-linked (TBL1Y), transcript variant 1, mRNA [NM_033284]
NM_012453	TBL2	0.0276743	0.00363291	10.078	Upregulated	1.92872	Homo sapiens transducin (beta)-like 2 (TBL2), mRNA [NM_012453]
NM_004865	TBPL1	0.00260125	0.000116303	8.43661	Downregulated	0.445438	Homo sapiens TBP-like 1 (TBPL1), transcript variant 2, mRNA [NM_004865]
NM_005994	TBX2	0.0030304	0.000144851	7.70034	Upregulated	11.2327	Homo sapiens T-box 2 (TBX2), mRNA [NM_005994]
NR_125749	TBX2-AS1	0.0392553	0.00607775	6.80508	Upregulated	2.66462	Homo sapiens TBX2 antisense RNA 1 (TBX2-AS1), transcript variant 1, long non-coding RNA [NR_125749]
NM_016569	TBX3	0.00173184	6.45078e-05	6.52279	Downregulated	0.383798	Homo sapiens T-box 3 (TBX3), transcript variant 2, mRNA [NM_016569]
NM_006756	TCEA1	0.0366947	0.00546921	8.69436	Downregulated	0.51389	Homo sapiens transcription elongation factor A (SII), 1 (TCEA1), transcript variant 1, mRNA [NM_006756]
NM_001006640	TCEAL1	0.0208459	0.00239688	6.45765	Upregulated	2.57467	Homo sapiens transcription elongation factor A (SII)-like 1 (TCEAL1), transcript variant 3, mRNA [NM_001006640]
NM_153333	TCEAL8	0.010937	0.00091128	8.61909	Upregulated	1.99908	Homo sapiens transcription elongation factor A (SII)-like 8 (TCEAL8), transcript variant 1, mRNA [NM_153333]
NM_004609	TCF15	5.66709e-06	2.05052e-08	8.23913	Downregulated	0.0632181	Homo sapiens transcription factor 15 (basic helix-loop-helix) (TCF15), mRNA [NM_004609]
NM_003202	TCF7	0.00525083	0.000316672	6.28103	Downregulated	0.491514	Homo sapiens transcription factor 7 (T-cell specific, HMG-box) (TCF7), transcript variant 1, mRNA [NM_003202]
NM_031283	TCF7L1	7.36075e-05	9.05712e-07	9.19206	Upregulated	4.12017	Homo sapiens transcription factor 7-like 1 (T-cell specific, HMG-box) (TCF7L1), mRNA [NM_031283]
NM_006602	TCFL5	0.0421282	0.00670473	7.46836	Upregulated	1.81421	Homo sapiens transcription factor-like 5 (basic helix-loop-helix) (TCFL5), transcript variant 1, mRNA [NM_006602]
NM_001082538	TCTN1	1.2421e-05	6.52221e-08	7.9878	Upregulated	3.56981	Homo sapiens tectonic family member 1 (TCTN1), transcript variant 1, mRNA [NM_001082538]
NM_015631	TCTN3	0.00955483	0.000733398	9.55085	Upregulated	1.72794	Homo sapiens tectonic family member 3 (TCTN3), transcript variant 1, mRNA [NM_015631]
NM_003212	TDGF1	0.0066514	0.000448458	7.96135	Downregulated	0.0489268	Homo sapiens teratocarcinoma-derived growth factor 1 (TDGF1), transcript variant 1, mRNA [NM_003212]
NM_018319	TDP1	0.00132607	4.44414e-05	8.45097	Downregulated	0.320247	Homo sapiens tyrosyl-DNA phosphodiesterase 1 (TDP1), transcript variant 1, mRNA [NM_018319]
NM_003213	TEAD4	0.00651782	0.000434857	9.91256	Downregulated	0.378611	Homo sapiens TEA domain family member 4 (TEAD4), transcript variant 1, mRNA [NM_003213]
NR_038328	TEKT4P2	0.00818616	0.000591047	8.99004	Upregulated	2.3163	Homo sapiens tektin 4 pseudogene 2 (TEKT4P2), transcript variant 2, non-coding RNA [NR_038328]
NM_017489	TERF1	0.0310466	0.00432015	8.04888	Upregulated	2.23528	Homo sapiens telomeric repeat binding factor (NIMA-interacting) 1 (TERF1), transcript variant 1, mRNA [NM_017489]
NM_018975	TERF2IP	0.000252769	5.09441e-06	7.30382	Upregulated	3.25168	Homo sapiens telomeric repeat binding factor 2, interacting protein (TERF2IP), mRNA [NM_018975]
NM_198253	TERT	0.00212429	8.75786e-05	6.3857	Downregulated	0.416637	Homo sapiens telomerase reverse transcriptase (TERT), transcript variant 1, mRNA [NM_198253]
NM_006285	TESK1	0.00363127	0.00018647	9.97505	Upregulated	2.21971	Homo sapiens testis-specific kinase 1 (TESK1), mRNA [NM_006285]
NM_030625	TET1	0.00043863	1.01274e-05	8.54577	Downregulated	0.301713	Homo sapiens tet methylcytosine dioxygenase 1 (TET1), mRNA [NM_030625]
NM_207459	TEX19	0.00253555	0.000112191	6.37725	Downregulated	0.37692	Homo sapiens testis expressed 19 (TEX19), mRNA [NM_207459]
NM_018469	TEX2	0.0373019	0.00563417	7.27878	Upregulated	2.41578	Homo sapiens testis expressed 2 (TEX2), transcript variant 1, mRNA [NM_018469]
NM_144582	TEX261	0.00403722	0.000218851	7.02936	Upregulated	2.61544	Homo sapiens testis expressed 261 (TEX261), mRNA [NM_144582]
NM_001039496	TEX40	0.0155263	0.00155839	7.49865	Downregulated	0.478318	Homo sapiens testis expressed 40 (TEX40), mRNA [NM_001039496]
NM_001270782	TFAM	0.0356303	0.00524962	10.4184	Downregulated	0.510236	Homo sapiens transcription factor A, mitochondrial (TFAM), transcript variant 2, mRNA [NM_001270782]
NM_001032280	TFAP2A	0.00224911	9.55219e-05	5.76799	Downregulated	0.50119	Homo sapiens transcription factor AP-2 alpha (activating enhancer binding protein 2 alpha) (TFAP2A), transcript variant 2, mRNA [NM_001032280]
NM_003222	TFAP2C	0.000258773	5.33532e-06	7.34476	Downregulated	0.199963	Homo sapiens transcription factor AP-2 gamma (activating enhancer binding protein 2 gamma) (TFAP2C), mRNA [NM_003222]
NM_014553	TFCP2L1	0.000359501	7.99508e-06	6.74686	Downregulated	0.240762	Homo sapiens transcription factor CP2-like 1 (TFCP2L1), mRNA [NM_014553]
NM_001271943	TFEB	0.000901928	2.61969e-05	8.26115	Upregulated	4.28615	Homo sapiens transcription factor EB (TFEB), transcript variant 5, mRNA [NM_001271943]
NM_006528	TFPI2	0.00533141	0.000325649	7.09207	Upregulated	3.53292	Homo sapiens tissue factor pathway inhibitor 2 (TFPI2), transcript variant 1, mRNA [NM_006528]
NM_003234	TFRC	0.0314718	0.00441821	10.6782	Downregulated	0.41937	Homo sapiens transferrin receptor (TFRC), transcript variant 1, mRNA [NM_003234]
NM_000358	TGFBI	0.0146431	0.00143265	9.01707	Upregulated	18.1384	Homo sapiens transforming growth factor, beta-induced, 68kDa (TGFBI), mRNA [NM_000358]
NM_001024847	TGFBR2	0.000142868	2.32781e-06	6.86582	Upregulated	4.46156	Homo sapiens transforming growth factor, beta receptor II (70/80kDa) (TGFBR2), transcript variant 1, mRNA [NM_001024847]
NM_006464	TGOLN2	0.00129515	4.26113e-05	9.16847	Upregulated	2.62094	Homo sapiens trans-golgi network protein 2 (TGOLN2), transcript variant 1, mRNA [NM_006464]
NM_024831	TGS1	0.0427876	0.00684933	8.77888	Downregulated	0.540958	Homo sapiens trimethylguanosine synthase 1 (TGS1), mRNA [NM_024831]
NM_003246	THBS1	3.03397e-05	2.44483e-07	6.12176	Upregulated	4.21409	Homo sapiens thrombospondin 1 (THBS1), mRNA [NM_003246]
THC2577776	THC2577776	0.0454385	0.00752279	6.50587	Downregulated	0.610381	HSENOAL2 alpha-enolase {Homo sapiens} (exp=-1; wgp=0; cg=0) , partial (78%) [THC2577776]
THC2586088	THC2586088	0.000223495	4.17815e-06	6.31265	Upregulated	3.16562
THC2603411	THC2603411	0.00820909	0.000594438	7.79238	Upregulated	2.88193	AY358403 RASL651 {Homo sapiens} (exp=-1; wgp=0; cg=0), partial (38%) [THC2603411]
THC2667880	THC2667880	0.031949	0.00449506	5.96438	Upregulated	1.91378	BT006801 carnitine acetyltransferase {Homo sapiens} (exp=-1; wgp=0; cg=0), partial (18%) [THC2667880]
THC2713234	THC2713234	0.00653496	0.000436505	6.68245	Downregulated	0.260553
NM_199297	THYN1	0.0102123	0.000820735	7.64916	Upregulated	1.83222	Homo sapiens thymocyte nuclear protein 1 (THYN1), transcript variant 2, mRNA [NM_199297]
NM_003253	TIAM1	0.00509417	0.000304461	8.25781	Downregulated	0.128788	Homo sapiens T-cell lymphoma invasion and metastasis 1 (TIAM1), mRNA [NM_003253]
NM_012454	TIAM2	0.0161594	0.00165837	8.04131	Upregulated	2.45271	Homo sapiens T-cell lymphoma invasion and metastasis 2 (TIAM2), transcript variant 1, mRNA [NM_012454]
NM_182919	TICAM1	0.0280224	0.00370674	7.6893	Downregulated	0.390874	Homo sapiens toll-like receptor adaptor molecule 1 (TICAM1), mRNA [NM_182919]
NM_003256	TIMP4	0.0313878	0.00438992	6.96606	Downregulated	0.366249	Homo sapiens TIMP metallopeptidase inhibitor 4 (TIMP4), mRNA [NM_003256]
NM_015508	TIPARP	0.0160745	0.00164704	7.74408	Upregulated	2.26076	Homo sapiens TCDD-inducible poly(ADP-ribose) polymerase (TIPARP), transcript variant 2, mRNA [NM_015508]
NM_004817	TJP2	0.040162	0.00626154	9.58572	Downregulated	0.356885	Homo sapiens tight junction protein 2 (TJP2), transcript variant 1, mRNA [NM_004817]
NM_001064	TKT	0.00182636	7.02336e-05	14.1206	Downregulated	0.38392	Homo sapiens transketolase (TKT), transcript variant 1, mRNA [NM_001064]
NM_005078	TLE3	0.0335809	0.00483003	6.35426	Downregulated	0.594624	Homo sapiens transducin-like enhancer of split 3 (TLE3), transcript variant 1, mRNA [NM_005078]
NM_032027	TM2D1	0.0147727	0.00145327	7.86512	Upregulated	2.01068	Homo sapiens TM2 domain containing 1 (TM2D1), mRNA [NM_032027]
NM_003273	TM7SF2	0.0165634	0.00171645	7.40973	Upregulated	2.55043	Homo sapiens transmembrane 7 superfamily member 2 (TM7SF2), transcript variant 1, mRNA [NM_003273]
NM_015933	TMA7	0.0420861	0.00668828	10.3014	Upregulated	1.83235	Homo sapiens translation machinery associated 7 homolog (S. cerevisiae) (TMA7), mRNA [NM_015933]
NM_001282606	TMBIM4	0.0406967	0.00637005	8.55456	Upregulated	2.16901	Homo sapiens transmembrane BAX inhibitor motif containing 4 (TMBIM4), transcript variant 1, mRNA [NM_001282606]
NM_007364	TMED3	0.00528005	0.000318842	9.96759	Upregulated	2.18775	Homo sapiens transmembrane emp24 protein transport domain containing 3 (TMED3), transcript variant 1, mRNA [NM_007364]
NM_182547	TMED4	0.00483241	0.000282481	8.64973	Upregulated	2.04055	Homo sapiens transmembrane emp24 protein transport domain containing 4 (TMED4), transcript variant 1, mRNA [NM_182547]
NM_024056	TMEM106C	0.0202935	0.00230359	10.8158	Upregulated	1.67886	Homo sapiens transmembrane protein 106C (TMEM106C), transcript variant 2, mRNA [NM_024056]
NM_023943	TMEM108	0.0100082	0.000784428	6.52455	Downregulated	0.506289	Homo sapiens transmembrane protein 108 (TMEM108), transcript variant 1, mRNA [NM_023943]
NM_025268	TMEM121	0.00023855	4.71573e-06	7.87711	Upregulated	7.32221	Homo sapiens transmembrane protein 121 (TMEM121), mRNA [NM_025268]
NM_152913	TMEM130	0.0059475	0.000379354	7.31267	Upregulated	14.4801	Homo sapiens transmembrane protein 130 (TMEM130), transcript variant 2, mRNA [NM_152913]
NM_032928	TMEM141	0.0434745	0.00703649	12.2616	Upregulated	1.98522	Homo sapiens transmembrane protein 141 (TMEM141), mRNA [NM_032928]
NM_153266	TMEM151A	0.0246068	0.00301512	5.84068	Upregulated	1.70091	Homo sapiens transmembrane protein 151A (TMEM151A), mRNA [NM_153266]
NM_198276	TMEM17	0.0261647	0.00333848	5.84778	Upregulated	1.61953	Homo sapiens transmembrane protein 17 (TMEM17), mRNA [NM_198276]
NM_001297427	TMEM175	0.0169472	0.00176745	7.90139	Upregulated	2.11709	Homo sapiens transmembrane protein 175 (TMEM175), transcript variant 6, mRNA [NM_001297427]
NM_001079809	TMEM183B	0.0229533	0.00273764	10.3961	Downregulated	0.619043	Homo sapiens transmembrane protein 183B (TMEM183B), mRNA [NM_001079809]
NM_024121	TMEM185B	0.0145638	0.00142151	7.01072	Upregulated	2.17887	Homo sapiens transmembrane protein 185B (TMEM185B), mRNA [NM_024121]
NM_017727	TMEM214	0.00338546	0.000167051	11.8612	Upregulated	2.19811	Homo sapiens transmembrane protein 214 (TMEM214), transcript variant 1, mRNA [NM_017727]
NM_032780	TMEM25	0.0192717	0.00213908	8.06044	Upregulated	4.24855	Homo sapiens transmembrane protein 25 (TMEM25), transcript variant 1, mRNA [NM_032780]
ENST00000375353	TMEM255B	3.52652e-05	3.04016e-07	5.96021	Upregulated	3.27801	transmembrane protein 255B [Source:HGNC Symbol;Acc:HGNC:28297] [ENST00000375353]
NM_014206	TMEM258	0.0106281	0.000877331	12.0242	Downregulated	0.591952	Homo sapiens transmembrane protein 258 (TMEM258), mRNA [NM_014206]
NM_152261	TMEM263	0.0387834	0.00596276	8.86012	Upregulated	2.73945	Homo sapiens transmembrane protein 263 (TMEM263), mRNA [NM_152261]
NM_021637	TMEM35	0.00882531	0.000655594	5.87977	Downregulated	0.540036	Homo sapiens transmembrane protein 35 (TMEM35), mRNA [NM_021637]
NM_183240	TMEM37	0.017087	0.00178715	7.99047	Upregulated	3.91644	Homo sapiens transmembrane protein 37 (TMEM37), mRNA [NM_183240]
NM_018056	TMEM39B	0.0354227	0.00520809	7.89166	Downregulated	0.525454	Homo sapiens transmembrane protein 39B (TMEM39B), mRNA [NM_018056]
NM_001284406	TMEM40	0.0395378	0.0061337	5.89161	Upregulated	1.51573	Homo sapiens transmembrane protein 40 (TMEM40), transcript variant 1, mRNA [NM_001284406]
NM_001165030	TMEM41B	0.00198003	7.88954e-05	6.63565	Downregulated	0.500502	Homo sapiens transmembrane protein 41B (TMEM41B), transcript variant 2, mRNA [NM_001165030]
NM_138399	TMEM44	0.0380958	0.00580409	6.60534	Downregulated	0.279523	Homo sapiens transmembrane protein 44 (TMEM44), transcript variant 1, mRNA [NM_138399]
NM_004872	TMEM59	0.0281218	0.00373367	10.3211	Upregulated	2.46145	Homo sapiens transmembrane protein 59 (TMEM59), mRNA [NM_004872]
NM_012109	TMEM59L	0.00842696	0.000619496	6.9766	Upregulated	10.234	Homo sapiens transmembrane protein 59-like (TMEM59L), mRNA [NM_012109]
NM_020431	TMEM63C	6.83919e-06	2.79905e-08	6.70537	Upregulated	4.86725	Homo sapiens transmembrane protein 63C (TMEM63C), mRNA [NM_020431]
NM_016446	TMEM8B	0.0160097	0.00163806	6.67201	Upregulated	2.80479	Homo sapiens transmembrane protein 8B (TMEM8B), transcript variant 3, mRNA [NM_016446]
NM_153229	TMEM92	0.0167232	0.0017378	6.10837	Downregulated	0.612454	Homo sapiens transmembrane protein 92 (TMEM92), transcript variant 1, mRNA [NM_153229]
NM_021992	TMSB15A	0.00387306	0.000205467	7.31322	Downregulated	0.266048	Homo sapiens thymosin beta 15a (TMSB15A), mRNA [NM_021992]
NM_021156	TMX4	0.0252091	0.00314384	7.25574	Upregulated	1.92327	Homo sapiens thioredoxin-related transmembrane protein 4 (TMX4), mRNA [NM_021156]
NM_002160	TNC	0.00147827	5.17889e-05	7.0667	Upregulated	3.75337	Homo sapiens tenascin C (TNC), mRNA [NM_002160]
NM_003842	TNFRSF10B	0.00647487	0.000431491	10.2225	Upregulated	2.11712	Homo sapiens tumor necrosis factor receptor superfamily, member 10b (TNFRSF10B), transcript variant 1, mRNA [NM_003842]
NM_003841	TNFRSF10C	0.00113539	3.52453e-05	7.27967	Downregulated	0.209782	Homo sapiens tumor necrosis factor receptor superfamily, member 10c, decoy without an intracellular domain (TNFRSF10C), mRNA [NM_003841]
NM_003840	TNFRSF10D	1.45263e-05	8.32218e-08	7.87389	Upregulated	14.4146	Homo sapiens tumor necrosis factor receptor superfamily, member 10d, decoy with truncated death domain (TNFRSF10D), mRNA [NM_003840]
NM_014452	TNFRSF21	0.0200733	0.00227084	9.57218	Downregulated	0.251771	Homo sapiens tumor necrosis factor receptor superfamily, member 21 (TNFRSF21), mRNA [NM_014452]
NM_148965	TNFRSF25	0.0327683	0.00465588	7.80384	Downregulated	0.456311	Homo sapiens tumor necrosis factor receptor superfamily, member 25 (TNFRSF25), transcript variant 1, mRNA [NM_148965]
NM_003811	TNFSF9	0.00783234	0.000557638	7.74962	Downregulated	0.301023	Homo sapiens tumor necrosis factor (ligand) superfamily, member 9 (TNFSF9), mRNA [NM_003811]
[truncated: 228 more rows]

## Sheet: Supplementary Table 2
Supplementary Table 2: List of genes displaying statistically significant change in expression between the 1411HP and H12.1 TGCT cell lines
SEQ ID	Gene ID	Adjusted p value	p value	Average expression	Regulation	FC = mean (1411HP)/mean (H12.1)	Description
AK123993	AK123993	0.04919	0.00339202	7.24365	Downregulated	0.500902	Homo sapiens cDNA FLJ41999 fis, clone SPLEN2029683. [AK123993]
AL833480	LOC283911	0.00591231	0.000133769	8.01104	Upregulated	2.12495	Homo sapiens mRNA; cDNA DKFZp686C2429 (from clone DKFZp686C2429). [AL833480]
BC010926	HIST1H4H	0.00628733	0.000147818	5.9162	Downregulated	0.437257	Homo sapiens histone cluster 1, H4h, mRNA (cDNA clone IMAGE:4273904). [BC010926]
BC042148	BC042148	0.0278315	0.00135773	7.07822	Upregulated	2.96898	Homo sapiens, clone IMAGE:3614204, mRNA. [BC042148]
BC065228	PSPHP1	0.00118991	1.5988e-05	7.30346	Upregulated	8.03736	Homo sapiens phosphoserine phosphatase-like, mRNA (cDNA clone IMAGE:5552627), partial cds. [BC065228]
BC105992	SYNGR2	0.00941156	0.000256547	13.0703	Downregulated	0.514827	Homo sapiens synaptogyrin 2, mRNA (cDNA clone MGC:102914 IMAGE:4746277), complete cds. [BC105992]
ENST00000310054	CYP2S1	0.000513431	4.76208e-06	7.52775	Downregulated	0.25485	cytochrome P450, family 2, subfamily S, polypeptide 1 [Source:HGNC Symbol;Acc:HGNC:15654] [ENST00000310054]
ENST00000333139	ENST00000333139	0.000588376	5.90648e-06	10.9894	Downregulated	0.206151	chromosome 11 open reading frame 72 [Source:HGNC Symbol;Acc:HGNC:26915] [ENST00000333139]
ENST00000355491	TXNL4A	0.0225464	0.000926313	8.81423	Downregulated	0.564561	thioredoxin-like 4A [Source:HGNC Symbol;Acc:HGNC:30551] [ENST00000355491]
ENST00000375353	TMEM255B	0.0257395	0.00115877	5.96021	Downregulated	0.548011	transmembrane protein 255B [Source:HGNC Symbol;Acc:HGNC:28297] [ENST00000375353]
ENST00000392417	ENST00000392417	0.0146986	0.000502819	10.1457	Downregulated	0.532836
ENST00000397595	ENST00000397595	0.0470608	0.00315353	7.71006	Downregulated	0.487951
ENST00000407780	ENST00000407780	7.48474e-06	8.66958e-09	7.96784	Downregulated	0.082465	inducible T-cell co-stimulator ligand [Source:HGNC Symbol;Acc:HGNC:17087] [ENST00000407780]
ENST00000409040	EML4	0.0298061	0.00150297	9.71112	Upregulated	2.25051	echinoderm microtubule associated protein like 4 [Source:HGNC Symbol;Acc:HGNC:1316] [ENST00000409040]
ENST00000414130	ENST00000414130	0.0333634	0.00180085	8.25128	Downregulated	0.465232	high mobility group AT-hook 1 pseudogene 8 (functional) [Source:HGNC Symbol;Acc:HGNC:39183] [ENST00000414130]
ENST00000416467	ENST00000416467	0.0237166	0.00100361	7.55497	Downregulated	0.473467	prohibitin pseudogene 10 [Source:HGNC Symbol;Acc:HGNC:39289] [ENST00000416467]
ENST00000417077	ENST00000417077	0.022414	0.000911288	8.82157	Downregulated	0.520869
ENST00000420550	ENST00000420550	0.0122911	0.00037585	8.83302	Downregulated	0.448549	prohibitin pseudogene 11 [Source:HGNC Symbol;Acc:HGNC:39290] [ENST00000420550]
ENST00000420826	ENST00000420826	0.000164971	8.78997e-07	7.16226	Downregulated	0.414738	small ubiquitin-like modifier 2 [Source:HGNC Symbol;Acc:HGNC:11125] [ENST00000420826]
ENST00000431702	ENST00000431702	0.0498636	0.00348853	10.6793	Downregulated	0.452942	phosphoglycerate kinase 1, pseudogene 2 [Source:HGNC Symbol;Acc:HGNC:8899] [ENST00000431702]
ENST00000435649	LOC149351	0.0256039	0.00114432	5.83531	Downregulated	0.600804
ENST00000435729	ENST00000435729	0.0213179	0.000849423	5.81282	Downregulated	0.616821	fatty acid binding protein 5 pseudogene 10 [Source:HGNC Symbol;Acc:HGNC:31066] [ENST00000435729]
ENST00000438311	ENST00000438311	0.0335089	0.00181952	10.1958	Downregulated	0.508908	SUMO2 pseudogene 3 [Source:HGNC Symbol;Acc:HGNC:39013] [ENST00000438311]
ENST00000447535	ENST00000447535	0.0286886	0.00142003	8.9566	Downregulated	0.111782	endogenous retrovirus group 48, member 1 [Source:HGNC Symbol;Acc:HGNC:17216] [ENST00000447535]
ENST00000449821	TTI1	0.0232365	0.000979702	8.18762	Downregulated	0.632715	TELO2 interacting protein 1 [Source:HGNC Symbol;Acc:HGNC:29029] [ENST00000449821]
ENST00000453638	LOC647264	0.0319612	0.00165187	5.82397	Downregulated	0.491417	long intergenic non-protein coding RNA 1198 [Source:HGNC Symbol;Acc:HGNC:49598] [ENST00000595532]
ENST00000455011	LOC102723724	0.0261937	0.00120135	5.92805	Upregulated	1.66938	PREDICTED: Homo sapiens uncharacterized LOC102723724 (LOC102723724), ncRNA [XR_426077]
ENST00000456500	ENST00000456500	0.00973746	0.000270694	7.58328	Downregulated	0.5035
ENST00000457336	FLJ42351	0.0431182	0.00273963	6.02891	Upregulated	1.61681	uncharacterized LOC400999 [Source:EntrezGene;Acc:400999] [ENST00000457336]
ENST00000458402	ENST00000458402	0.0187008	0.00071482	12.0368	Downregulated	0.484193	ribosomal protein S4X pseudogene 2 [Source:HGNC Symbol;Acc:HGNC:16563] [ENST00000458402]
ENST00000460876	ENST00000460876	0.0323888	0.00170815	13.8489	Upregulated	1.61596	PREDICTED: Homo sapiens 40S ribosomal protein S8-like (LOC102724737), mRNA [XM_006709980]
ENST00000465807	KAZALD1	0.000971624	1.14794e-05	7.85732	Upregulated	3.3871	Kazal-type serine peptidase inhibitor domain 1 [Source:HGNC Symbol;Acc:HGNC:25460] [ENST00000465807]
ENST00000471050	GPC2	0.000472748	4.08863e-06	7.52809	Downregulated	0.237509	glypican 2 [Source:HGNC Symbol;Acc:HGNC:4450] [ENST00000471050]
ENST00000479057	ENST00000479057	0.0249025	0.00109684	11.8308	Downregulated	0.502673	ribosomal protein S4X pseudogene 17 [Source:HGNC Symbol;Acc:HGNC:36789] [ENST00000479057]
ENST00000483219	ENST00000483219	0.038423	0.0022718	10.6782	Downregulated	0.531317	ribosomal protein S4X pseudogene 13 [Source:HGNC Symbol;Acc:HGNC:36522] [ENST00000483219]
ENST00000486956	ENST00000486956	0.0269419	0.00126649	9.52015	Upregulated	1.61411	high mobility group nucleosomal binding domain 2 pseudogene 25 [Source:HGNC Symbol;Acc:HGNC:39392] [ENST00000486956]
ENST00000504733	ENST00000504733	0.00121552	1.66137e-05	8.16603	Downregulated	0.267292	glutathione S-transferase omega 3, pseudogene [Source:HGNC Symbol;Acc:HGNC:23065] [ENST00000504733]
ENST00000505269	APELA	1.7868e-05	4.1393e-08	6.28819	Downregulated	0.25157	apelin receptor early endogenous ligand [Source:HGNC Symbol;Acc:HGNC:48925] [ENST00000505269]
ENST00000506984	ENST00000506984	0.00412295	7.9912e-05	5.74281	Downregulated	0.409646	RST4985 Athersys RAGE Library Homo sapiens cDNA, mRNA sequence [BG186029]
ENST00000507324	ENST00000507324	0.0397518	0.00240352	12.8986	Downregulated	0.430336	glyceraldehyde 3 phosphate dehydrogenase pseudogene 61 [Source:HGNC Symbol;Acc:HGNC:4155] [ENST00000507324]
ENST00000509524	ZFP42	8.096e-06	1.00028e-08	7.61555	Downregulated	0.0429863	ZFP42 zinc finger protein [Source:HGNC Symbol;Acc:HGNC:30949] [ENST00000509524]
ENST00000512278	ENST00000512278	0.0462008	0.00306955	10.6206	Downregulated	0.395935	glyceraldehyde-3-phosphate dehydrogenase pseudogene 76 [Source:HGNC Symbol;Acc:HGNC:50649] [ENST00000512278]
ENST00000520819	ENST00000520819	0.006651	0.000158186	7.92457	Downregulated	0.376486
ENST00000528663	CYHR1	0.0474784	0.00320734	8.14225	Downregulated	0.456178	cysteine/histidine-rich 1 [Source:HGNC Symbol;Acc:HGNC:17806] [ENST00000528663]
ENST00000530759	ENST00000530759	0.017983	0.000670717	6.6164	Upregulated	1.82421
ENST00000552167	ENST00000552167	0.000540512	5.18505e-06	6.13544	Downregulated	0.280801	U92820 unnamed HERV-H protein {Homo sapiens} (exp=-1; wgp=0; cg=0), partial (60%) [THC2698325]
ENST00000565670	ENST00000565670	0.0397916	0.00241208	6.73152	Downregulated	0.473974	sorting nexin 18 pseudogene 3 [Source:HGNC Symbol;Acc:HGNC:39611] [ENST00000565670]
ENST00000571618	ENST00000571618	0.0418168	0.0025865	5.86117	Downregulated	0.565224	tubulin folding cofactor D [Source:HGNC Symbol;Acc:HGNC:11581] [ENST00000571618]
ENST00000573860	ENST00000573860	0.00233796	3.77323e-05	5.93447	Downregulated	0.406739
ENST00000575722	ENST00000575722	0.000375496	3.04456e-06	6.33433	Downregulated	0.295653	PREDICTED: Homo sapiens uncharacterized LOC645321 (LOC645321), transcript variant X1, ncRNA [XR_111805]
ENST00000580085	ENST00000580085	0.0229734	0.000965062	6.57845	Downregulated	0.501861	ALU6_HUMAN (P39193) Alu subfamily SP sequence contamination warning entry, partial (22%) [THC2536889]
ENST00000580828	SNORA76C	0.0476286	0.00322183	11.7086	Downregulated	0.213602	small nucleolar RNA, H/ACA box 76C [Source:HGNC Symbol;Acc:HGNC:32662] [ENST00000580828]
ENST00000582866	ENST00000582866	0.00483638	9.99284e-05	7.89509	Downregulated	0.494444	Homo sapiens cDNA FLJ40697 fis, clone THYMU2025406. [AK098016]
ENST00000584867	ENST00000584867	0.00145502	2.15725e-05	7.03127	Upregulated	3.06205
ENST00000585769	TXNL4A	0.0198274	0.00077013	11.6503	Downregulated	0.560724	thioredoxin-like 4A [Source:HGNC Symbol;Acc:HGNC:30551] [ENST00000585769]
ENST00000606102	ENST00000606102	0.0390049	0.00234029	9.69686	Upregulated	1.57228	high mobility group nucleosomal binding domain 2 pseudogene 28 [Source:HGNC Symbol;Acc:HGNC:39395] [ENST00000606102]
ENST00000607307	ENST00000607307	0.00340257	6.14826e-05	8.7373	Downregulated	0.237978	Homo sapiens cDNA FLJ33330 fis, clone BRACE2000441. [AK090649]
ENST00000607355	ENST00000607355	0.000491792	4.32929e-06	10.1023	Downregulated	0.13298	histone cluster 2, H2aa4 [Source:HGNC Symbol;Acc:HGNC:29668] [ENST00000607355]
ENST00000610403	RRBP1	0.0204375	0.000804873	8.12904	Upregulated	2.5673	ribosome binding protein 1 [Source:HGNC Symbol;Acc:HGNC:10448] [ENST00000610403]
ENST00000612186	ZNF75A	0.00431033	8.58738e-05	6.85799	Downregulated	0.417396	zinc finger protein 75a [Source:HGNC Symbol;Acc:HGNC:13146] [ENST00000612186]
ENST00000621609	OVOS2	0.0484524	0.00331712	7.67782	Downregulated	0.373125
lnc-C2orf27B-3:2	lnc-C2orf27B-3	0.0186729	0.000711514	6.54959	Upregulated	2.08466	LNCipedia lincRNA (lnc-C2orf27B-3), lincRNA [lnc-C2orf27B-3:2]
lnc-EPSTI1-1:1	lnc-EPSTI1-1	0.0148329	0.000509611	5.66387	Downregulated	0.52478	LNCipedia lincRNA (lnc-EPSTI1-1), lincRNA [lnc-EPSTI1-1:1]
lnc-FAM72C-2:1	lnc-FAM72C-2	0.00220308	3.50452e-05	7.23531	Downregulated	0.218366	PREDICTED: Homo sapiens myomegalin-like (LOC100996723), mRNA [XM_006711090]
lnc-GYG2P1-1:1	lnc-GYG2P1-1	0.0119032	0.000359393	6.52285	Upregulated	2.25953	LNCipedia lincRNA (lnc-GYG2P1-1), lincRNA [lnc-GYG2P1-1:1]
lnc-CHST1-4:1	lnc-CHST1-4	9.57376e-05	3.91822e-07	6.13231	Downregulated	0.185007	LNCipedia lincRNA (lnc-CHST1-4), lincRNA [lnc-CHST1-4:1]
lnc-CHST1-4:2	lnc-CHST1-4	3.88901e-05	9.60992e-08	6.34854	Downregulated	0.137233	LNCipedia lincRNA (lnc-CHST1-4), lincRNA [lnc-CHST1-4:2]
lnc-CHST1-4:3	lnc-CHST1-4	0.00912025	0.000238042	5.88348	Downregulated	0.473899	LNCipedia lincRNA (lnc-CHST1-4), lincRNA [lnc-CHST1-4:3]
lnc-MN1-2:1	lnc-MN1-2	0.000990217	1.24215e-05	6.25997	Downregulated	0.343053	LNCipedia lincRNA (lnc-MN1-2), lincRNA [lnc-MN1-2:1]
lnc-RP1-239B22.1.1-1:2	lnc-RP1-239B22.1.1-1	0.00139139	2.00679e-05	7.05559	Upregulated	4.42324	LNCipedia lincRNA (lnc-RP1-239B22.1.1-1), lincRNA [lnc-RP1-239B22.1.1-1:2]
lnc-TMEM18-12:1	lnc-TMEM18-12	0.0269419	0.00126286	6.215	Downregulated	0.436336	PREDICTED: Homo sapiens formin-like protein 16-like (LOC101060391), mRNA [XM_006710125]
NM_000022	ADA	0.0025568	4.32386e-05	10.8259	Downregulated	0.33073	Homo sapiens adenosine deaminase (ADA), mRNA [NM_000022]
NM_000044	AR	0.000161238	8.46656e-07	6.48239	Downregulated	0.210523	Homo sapiens androgen receptor (AR), transcript variant 1, mRNA [NM_000044]
NM_000071	CBS	0.0368248	0.00210427	12.5176	Upregulated	4.3351	Homo sapiens cystathionine-beta-synthase (CBS), transcript variant 1, mRNA [NM_000071]
NM_000076	CDKN1C	0.000121497	5.62921e-07	8.50744	Downregulated	0.103065	Homo sapiens cyclin-dependent kinase inhibitor 1C (p57, Kip2) (CDKN1C), transcript variant 1, mRNA [NM_000076]
NM_000089	COL1A2	0.000114866	4.96717e-07	6.66654	Downregulated	0.150536	Homo sapiens collagen, type I, alpha 2 (COL1A2), mRNA [NM_000089]
NM_000100	CSTB	0.00209364	3.2981e-05	11.6157	Upregulated	2.30944	Homo sapiens cystatin B (stefin B) (CSTB), mRNA [NM_000100]
NM_000101	CYBA	0.0431182	0.00274726	9.65917	Downregulated	0.42799	Homo sapiens cytochrome b-245, alpha polypeptide (CYBA), mRNA [NM_000101]
NM_000153	GALC	0.0269419	0.00127733	6.85746	Upregulated	3.90133	Homo sapiens galactosylceramidase (GALC), transcript variant 1, mRNA [NM_000153]
NM_000165	GJA1	0.00559139	0.000124036	8.65888	Downregulated	0.249261	Homo sapiens gap junction protein, alpha 1, 43kDa (GJA1), mRNA [NM_000165]
NM_000170	GLDC	0.00612921	0.000140659	9.03584	Downregulated	0.252237	Homo sapiens glycine dehydrogenase (decarboxylating) (GLDC), mRNA [NM_000170]
NM_000175	GPI	0.0438419	0.00282144	11.8471	Upregulated	1.86919	Homo sapiens glucose-6-phosphate isomerase (GPI), transcript variant 2, mRNA [NM_000175]
NM_000201	ICAM1	0.0424004	0.0026357	6.19353	Downregulated	0.603564	Homo sapiens intercellular adhesion molecule 1 (ICAM1), mRNA [NM_000201]
NM_000270	PNP	0.0478133	0.00324171	11.1416	Upregulated	1.92341	Homo sapiens purine nucleoside phosphorylase (PNP), mRNA [NM_000270]
NM_000274	OAT	0.00338214	6.08524e-05	9.57213	Downregulated	0.389712	Homo sapiens ornithine aminotransferase (OAT), transcript variant 1, mRNA [NM_000274]
NM_000281	PCBD1	0.0127332	0.00039822	9.29728	Upregulated	3.39369	Homo sapiens pterin-4 alpha-carbinolamine dehydratase/dimerization cofactor of hepatocyte nuclear factor 1 alpha (PCBD1), transcript variant 1, mRNA [NM_000281]
NM_000291	PGK1	0.0431182	0.00274947	12.8618	Downregulated	0.495554	Homo sapiens phosphoglycerate kinase 1 (PGK1), mRNA [NM_000291]
NM_000317	PTS	0.0261988	0.00120673	9.80386	Downregulated	0.381882	Homo sapiens 6-pyruvoyltetrahydropterin synthase (PTS), mRNA [NM_000317]
NM_000386	BLMH	0.0332456	0.00178936	8.08325	Downregulated	0.414162	Homo sapiens bleomycin hydrolase (BLMH), mRNA [NM_000386]
NM_000392	ABCC2	0.00164219	2.47279e-05	6.12065	Downregulated	0.4302	Homo sapiens ATP-binding cassette, sub-family C (CFTR/MRP), member 2 (ABCC2), mRNA [NM_000392]
NM_000396	CTSK	0.0378245	0.002176	6.33624	Downregulated	0.535951	Homo sapiens cathepsin K (CTSK), mRNA [NM_000396]
NM_000505	F12	0.0359903	0.0020288	6.6393	Upregulated	3.1403	Homo sapiens coagulation factor XII (Hageman factor) (F12), mRNA [NM_000505]
NM_000523	HOXD13	1.46203e-05	2.85597e-08	6.11643	Downregulated	0.341657	Homo sapiens homeobox D13 (HOXD13), mRNA [NM_000523]
NM_000597	IGFBP2	1.13762e-05	1.75694e-08	9.08274	Downregulated	0.0393848	Homo sapiens insulin-like growth factor binding protein 2, 36kDa (IGFBP2), mRNA [NM_000597]
NM_000600	IL6	0.00186013	2.88715e-05	6.2825	Downregulated	0.365569	Homo sapiens interleukin 6 (IL6), mRNA [NM_000600]
NM_000662	NAT1	0.0323291	0.0016926	6.15662	Downregulated	0.550341	Homo sapiens N-acetyltransferase 1 (arylamine N-acetyltransferase) (NAT1), transcript variant 5, mRNA [NM_000662]
NM_000683	ADRA2C	0.0388476	0.00232785	8.70655	Downregulated	0.245919	Homo sapiens adrenoceptor alpha 2C (ADRA2C), mRNA [NM_000683]
NM_000690	ALDH2	0.0431182	0.00273146	9.58191	Downregulated	0.352095	Homo sapiens aldehyde dehydrogenase 2 family (mitochondrial) (ALDH2), transcript variant 1, mRNA [NM_000690]
NM_000814	GABRB3	0.000952629	1.09801e-05	6.55818	Downregulated	0.289675	Homo sapiens gamma-aminobutyric acid (GABA) A receptor, beta 3 (GABRB3), transcript variant 1, mRNA [NM_000814]
NM_000847	GSTA3	0.00103618	1.34372e-05	6.14338	Downregulated	0.209935	Homo sapiens glutathione S-transferase alpha 3 (GSTA3), mRNA [NM_000847]
NM_000848	GSTM2	0.0270432	0.00130726	5.9477	Downregulated	0.54902	Homo sapiens glutathione S-transferase mu 2 (muscle) (GSTM2), transcript variant 1, mRNA [NM_000848]
NM_000860	HPGD	6.70573e-05	2.33443e-07	5.87798	Downregulated	0.242104	Homo sapiens hydroxyprostaglandin dehydrogenase 15-(NAD) (HPGD), transcript variant 1, mRNA [NM_000860]
NM_000903	NQO1	0.0319612	0.00165514	6.2058	Upregulated	1.71106	Homo sapiens NAD(P)H dehydrogenase, quinone 1 (NQO1), transcript variant 1, mRNA [NM_000903]
NM_000904	NQO2	0.0449261	0.00294438	7.62523	Downregulated	0.529883	Homo sapiens NAD(P)H dehydrogenase, quinone 2 (NQO2), transcript variant 3, mRNA [NM_000904]
NM_000938	POLR2B	0.0429771	0.00271801	8.64739	Downregulated	0.468592	Homo sapiens polymerase (RNA) II (DNA directed) polypeptide B, 140kDa (POLR2B), transcript variant 1, mRNA [NM_000938]
NM_000947	PRIM2	0.00386452	7.3411e-05	8.19717	Downregulated	0.480317	Homo sapiens primase, DNA, polypeptide 2 (58kDa) (PRIM2), transcript variant 1, mRNA [NM_000947]
NM_001001414	NCCRP1	0.0381874	0.00222767	6.25471	Upregulated	1.6469	Homo sapiens non-specific cytotoxic cell receptor protein 1 homolog (zebrafish) (NCCRP1), mRNA [NM_001001414]
NM_001001995	GPM6B	0.000215317	1.47978e-06	6.77991	Downregulated	0.228373	Homo sapiens glycoprotein M6B (GPM6B), transcript variant 1, mRNA [NM_001001995]
NM_001001996	GPM6B	0.000540512	5.2173e-06	5.83787	Downregulated	0.293428	Homo sapiens glycoprotein M6B (GPM6B), transcript variant 2, mRNA [NM_001001996]
NM_001002032	HN1	0.00936707	0.000253887	11.5096	Downregulated	0.299936	Homo sapiens hematological and neurological expressed 1 (HN1), transcript variant 2, mRNA [NM_001002032]
NM_001002033	HN1	0.00593485	0.000134737	14.0355	Downregulated	0.29857	Homo sapiens hematological and neurological expressed 1 (HN1), transcript variant 3, mRNA [NM_001002033]
NM_001002244	ANAPC11	0.00951333	0.00026079	14.9001	Downregulated	0.473179	Homo sapiens anaphase promoting complex subunit 11 (ANAPC11), transcript variant 1, mRNA [NM_001002244]
NM_001004339	ZYG11A	0.0157455	0.000558085	6.26552	Downregulated	0.598295	Homo sapiens zyg-11 family member A, cell cycle regulator (ZYG11A), mRNA [NM_001004339]
NM_001005781	SUMO1	0.0323888	0.00170256	7.33149	Upregulated	1.70261	Homo sapiens small ubiquitin-like modifier 1 (SUMO1), transcript variant 2, mRNA [NM_001005781]
NM_001006946	SDC1	0.00386452	7.33122e-05	8.81828	Upregulated	4.37029	Homo sapiens syndecan 1 (SDC1), transcript variant 1, mRNA [NM_001006946]
NM_001007563	IGFBPL1	0.00891808	0.000230699	5.44229	Downregulated	0.257004	Homo sapiens insulin-like growth factor binding protein-like 1 (IGFBPL1), mRNA [NM_001007563]
NM_001008388	CISD2	0.000601263	6.08227e-06	7.13587	Upregulated	2.57339	Homo sapiens CDGSH iron sulfur domain 2 (CISD2), mRNA [NM_001008388]
NM_001008539	SLC7A2	0.0173148	0.000643122	7.40783	Downregulated	0.110596	Homo sapiens solute carrier family 7 (cationic amino acid transporter, y+ system), member 2 (SLC7A2), transcript variant 2, mRNA [NM_001008539]
NM_001008661	CCBL2	0.0412544	0.0025326	6.22705	Downregulated	0.587333	Homo sapiens cysteine conjugate-beta lyase 2 (CCBL2), transcript variant 1, mRNA [NM_001008661]
NM_001008707	EML1	0.00625534	0.000146361	7.46658	Downregulated	0.270174	Homo sapiens echinoderm microtubule associated protein like 1 (EML1), transcript variant 1, mRNA [NM_001008707]
NM_001008712	RBPMS	0.00525566	0.000111607	8.96584	Downregulated	0.277105	Homo sapiens RNA binding protein with multiple splicing (RBPMS), transcript variant 3, mRNA [NM_001008712]
NM_001009552	PPP2CB	0.022866	0.000948451	7.92079	Downregulated	0.517812	Homo sapiens protein phosphatase 2, catalytic subunit, beta isozyme (PPP2CB), mRNA [NM_001009552]
NM_001009566	CLSTN1	0.0482358	0.00328153	9.07505	Downregulated	0.485548	Homo sapiens calsyntenin 1 (CLSTN1), transcript variant 1, mRNA [NM_001009566]
NM_001010924	FAM171A1	0.0261988	0.00121094	7.38382	Downregulated	0.377803	Homo sapiens family with sequence similarity 171, member A1 (FAM171A1), mRNA [NM_001010924]
NM_001010982	AFMID	0.0269697	0.00129204	5.88753	Downregulated	0.57814	Homo sapiens arylformamidase (AFMID), transcript variant 2, mRNA [NM_001010982]
NM_001012511	GOSR2	0.0495034	0.00345122	7.9958	Downregulated	0.644964	Homo sapiens golgi SNAP receptor complex member 2 (GOSR2), transcript variant C, mRNA [NM_001012511]
NM_001014279	ANXA2R	0.0127332	0.000397218	6.34444	Upregulated	3.14591	Homo sapiens annexin A2 receptor (ANXA2R), mRNA [NM_001014279]
NM_001018077	NR3C1	0.00936707	0.00025341	7.41499	Upregulated	2.64683	Homo sapiens nuclear receptor subfamily 3, group C, member 1 (glucocorticoid receptor) (NR3C1), transcript variant 5, mRNA [NM_001018077]
NM_001018113	FANCB	0.0457203	0.003008	5.77456	Downregulated	0.593884	Homo sapiens Fanconi anemia, complementation group B (FANCB), transcript variant 1, mRNA [NM_001018113]
NM_001024455	RGAG4	0.00850272	0.000216015	7.14231	Upregulated	2.67731	Homo sapiens retrotransposon gag domain containing 4 (RGAG4), mRNA [NM_001024455]
NM_001025248	DUT	0.0484524	0.00331269	10.4152	Upregulated	1.5345	Homo sapiens deoxyuridine triphosphatase (DUT), transcript variant 1, mRNA [NM_001025248]
NM_001031739	ASB9	0.000952629	1.09714e-05	5.77869	Downregulated	0.44656	Homo sapiens ankyrin repeat and SOCS box containing 9 (ASB9), transcript variant 1, mRNA [NM_001031739]
NM_001032280	TFAP2A	0.00770269	0.000189742	5.76799	Downregulated	0.522602	Homo sapiens transcription factor AP-2 alpha (activating enhancer binding protein 2 alpha) (TFAP2A), transcript variant 2, mRNA [NM_001032280]
NM_001033046	C17orf62	0.00422508	8.31965e-05	7.64997	Downregulated	0.408264	Homo sapiens chromosome 17 open reading frame 62 (C17orf62), transcript variant 2, mRNA [NM_001033046]
NM_001034850	FAM134B	0.0271378	0.00131465	6.47778	Upregulated	2.03175	Homo sapiens family with sequence similarity 134, member B (FAM134B), transcript variant 1, mRNA [NM_001034850]
NM_001037171	ACOT9	0.0446751	0.00291839	8.39285	Downregulated	0.510737	Homo sapiens acyl-CoA thioesterase 9 (ACOT9), transcript variant 1, mRNA [NM_001037171]
NM_001038618	NARF	0.0355307	0.00198643	9.38537	Downregulated	0.421283	Homo sapiens nuclear prelamin A recognition factor (NARF), transcript variant 3, mRNA [NM_001038618]
NM_001039091	PRPS2	0.0468226	0.0031203	5.82561	Downregulated	0.614694	Homo sapiens phosphoribosyl pyrophosphate synthetase 2 (PRPS2), transcript variant 1, mRNA [NM_001039091]
NM_001039590	USP9X	0.0387622	0.00231974	6.99043	Downregulated	0.441359	Homo sapiens ubiquitin specific peptidase 9, X-linked (USP9X), transcript variant 3, mRNA [NM_001039590]
NM_001039670	IFFO1	0.0213915	0.000857313	8.93256	Downregulated	0.0528603	Homo sapiens intermediate filament family orphan 1 (IFFO1), transcript variant 4, mRNA [NM_001039670]
NM_001040011	SWI5	0.0324018	0.00171141	7.7336	Upregulated	1.83756	Homo sapiens SWI5 recombination repair homolog (yeast) (SWI5), mRNA [NM_001040011]
NM_001040025	ARL16	0.00890918	0.000229781	9.17879	Downregulated	0.435323	Homo sapiens ADP-ribosylation factor-like 16 (ARL16), mRNA [NM_001040025]
NM_001040058	SPP1	9.83154e-06	1.29063e-08	7.9821	Downregulated	0.0374879	Homo sapiens secreted phosphoprotein 1 (SPP1), transcript variant 1, mRNA [NM_001040058]
NM_001040138	CKLF	0.0469763	0.00314143	7.06355	Upregulated	2.20373	Homo sapiens chemokine-like factor (CKLF), transcript variant 5, mRNA [NM_001040138]
NM_001040431	COA3	0.0433119	0.00277263	9.898	Downregulated	0.528862	Homo sapiens cytochrome c oxidase assembly factor 3 (COA3), mRNA [NM_001040431]
NM_001040708	HEY1	0.045813	0.00303439	6.36129	Downregulated	0.332051	Homo sapiens hes-related family bHLH transcription factor with YRPW motif 1 (HEY1), transcript variant 2, mRNA [NM_001040708]
NM_001040874	HIST2H2AA4	0.0055853	0.00012292	7.84727	Downregulated	0.282979	Homo sapiens histone cluster 2, H2aa4 (HIST2H2AA4), mRNA [NM_001040874]
NM_001042353	FAM110A	0.00972902	0.000269571	9.82745	Upregulated	2.63566	Homo sapiens family with sequence similarity 110, member A (FAM110A), transcript variant 3, mRNA [NM_001042353]
NM_001042388	PPP4R1	0.0483844	0.00329537	6.23316	Downregulated	0.471602	Homo sapiens protein phosphatase 4, regulatory subunit 1 (PPP4R1), transcript variant 1, mRNA [NM_001042388]
NM_001042498	SLC35A2	0.00552727	0.00012098	8.36079	Downregulated	0.526442	Homo sapiens solute carrier family 35 (UDP-galactose transporter), member A2 (SLC35A2), transcript variant 3, mRNA [NM_001042498]
NM_001042724	PVRL2	0.0187452	0.000718574	12.2293	Downregulated	0.536513	Homo sapiens poliovirus receptor-related 2 (herpesvirus entry mediator B) (PVRL2), transcript variant delta, mRNA [NM_001042724]
NM_001048205	REC8	0.0237207	0.00100744	8.40405	Upregulated	7.11819	Homo sapiens REC8 meiotic recombination protein (REC8), transcript variant 2, mRNA [NM_001048205]
NM_001079525	PAICS	0.0150072	0.000521486	11.0155	Downregulated	0.333767	Homo sapiens phosphoribosylaminoimidazole carboxylase, phosphoribosylaminoimidazole succinocarboxamide synthetase (PAICS), transcript variant 1, mRNA [NM_001079525]
NM_001080410	FBXO41	0.00723182	0.000177584	7.62683	Upregulated	3.50183	Homo sapiens F-box protein 41 (FBXO41), mRNA [NM_001080410]
NM_001080425	BEX4	0.0119641	0.000362156	6.51129	Upregulated	1.81441	Homo sapiens brain expressed, X-linked 4 (BEX4), transcript variant 2, mRNA [NM_001080425]
NM_001080470	ZNF697	0.0129595	0.00040806	6.44386	Downregulated	0.409538	Homo sapiens zinc finger protein 697 (ZNF697), mRNA [NM_001080470]
NM_001080495	TNRC18	0.00921747	0.000246986	8.95535	Upregulated	2.23869	Homo sapiens trinucleotide repeat containing 18 (TNRC18), mRNA [NM_001080495]
NM_001080501	TMEM223	0.0186729	0.000708517	9.82879	Upregulated	1.9384	Homo sapiens transmembrane protein 223 (TMEM223), mRNA [NM_001080501]
NM_001093725	MEX3A	0.0297813	0.00149941	9.20983	Downregulated	0.432252	Homo sapiens mex-3 RNA binding family member A (MEX3A), mRNA [NM_001093725]
NM_001100119	XRCC3	0.0495027	0.0034327	9.35238	Upregulated	1.7133	Homo sapiens X-ray repair complementing defective repair in Chinese hamster cells 3 (XRCC3), transcript variant 1, mRNA [NM_001100119]
NM_001101372	IGLON5	0.0484524	0.00331871	5.92064	Downregulated	0.470043	Homo sapiens IgLON family member 5 (IGLON5), mRNA [NM_001101372]
NM_001102560	PPAPDC1B	0.00103618	1.34424e-05	8.55403	Upregulated	3.47928	Homo sapiens phosphatidic acid phosphatase type 2 domain containing 1B (PPAPDC1B), transcript variant 3, mRNA [NM_001102560]
NM_001113207	TSTD1	0.00144785	2.13544e-05	6.81317	Downregulated	0.210983	Homo sapiens thiosulfate sulfurtransferase (rhodanese)-like domain containing 1 (TSTD1), transcript variant 1, mRNA [NM_001113207]
NM_001113434	C17orf51	0.0352671	0.00196624	7.15538	Downregulated	0.581299	Homo sapiens chromosome 17 open reading frame 51 (C17orf51), mRNA [NM_001113434]
NM_001123066	MAPT	0.00692138	0.000165685	6.15933	Downregulated	0.393542	Homo sapiens microtubule-associated protein tau (MAPT), transcript variant 6, mRNA [NM_001123066]
NM_001124758	SPNS2	0.000859753	9.4646e-06	7.25718	Downregulated	0.117258	Homo sapiens spinster homolog 2 (Drosophila) (SPNS2), mRNA [NM_001124758]
NM_001126106	SLC7A7	0.018606	0.000701139	8.84091	Upregulated	8.69546	Homo sapiens solute carrier family 7 (amino acid transporter light chain, y+L system), member 7 (SLC7A7), transcript variant 3, mRNA [NM_001126106]
NM_001126123	ENOSF1	0.0414436	0.00255062	6.88234	Upregulated	1.95092	Homo sapiens enolase superfamily member 1 (ENOSF1), transcript variant 2, mRNA [NM_001126123]
NM_001127184	CFLAR	0.0025481	4.28947e-05	7.00711	Upregulated	4.21125	Homo sapiens CASP8 and FADD-like apoptosis regulator (CFLAR), transcript variant 3, mRNA [NM_001127184]
NM_001127899	CLCN5	0.00977028	0.000272361	6.69716	Downregulated	0.46869	Homo sapiens chloride channel, voltage-sensitive 5 (CLCN5), transcript variant 1, mRNA [NM_001127899]
NM_001135570	C12orf73	0.041691	0.00257542	6.44738	Upregulated	2.01908	Homo sapiens chromosome 12 open reading frame 73 (C12orf73), mRNA [NM_001135570]
NM_001135732	TOM1	0.016133	0.000578048	9.91175	Upregulated	2.20646	Homo sapiens target of myb1 (chicken) (TOM1), transcript variant 2, mRNA [NM_001135732]
NM_001135734	ZNF384	0.0202387	0.000795481	8.25248	Downregulated	0.540017	Homo sapiens zinc finger protein 384 (ZNF384), transcript variant 7, mRNA [NM_001135734]
NM_001137610	FAM86B2	0.0269419	0.0012774	7.80955	Upregulated	1.82403	Homo sapiens family with sequence similarity 86, member B2 (FAM86B2), mRNA [NM_001137610]
NM_001142279	RNASEH2B	0.013379	0.000437014	8.07611	Upregulated	2.22815	Homo sapiens ribonuclease H2, subunit B (RNASEH2B), transcript variant 2, mRNA [NM_001142279]
NM_001143936	C15orf61	0.00918348	0.000242896	7.94317	Upregulated	2.82083	Homo sapiens chromosome 15 open reading frame 61 (C15orf61), mRNA [NM_001143936]
NM_001143986	TLE6	0.0362677	0.0020541	6.27867	Upregulated	2.80246	Homo sapiens transducin-like enhancer of split 6 (TLE6), transcript variant 1, mRNA [NM_001143986]
NM_001144002	CTPS2	0.0495034	0.00344457	8.16981	Downregulated	0.466865	Homo sapiens CTP synthase 2 (CTPS2), transcript variant 3, mRNA [NM_001144002]
NM_001144831	PHB2	0.00286273	5.01806e-05	12.6021	Downregulated	0.475135	Homo sapiens prohibitin 2 (PHB2), transcript variant 1, mRNA [NM_001144831]
NM_001144994	C2orf72	0.0261937	0.00119376	6.53759	Upregulated	2.40684	Homo sapiens chromosome 2 open reading frame 72 (C2orf72), mRNA [NM_001144994]
NM_001145033	C11orf96	9.08695e-07	2.10508e-10	7.97915	Downregulated	0.0209121	Homo sapiens chromosome 11 open reading frame 96 (C11orf96), mRNA [NM_001145033]
NM_001145095	HHLA1	0.022866	0.000953485	6.53125	Downregulated	0.415724	Homo sapiens HERV-H LTR-associating 1 (HHLA1), mRNA [NM_001145095]
NM_001145722	HOMER3	0.0427325	0.00267615	11.4657	Downregulated	0.316322	Homo sapiens homer homolog 3 (Drosophila) (HOMER3), transcript variant 1, mRNA [NM_001145722]
NM_001151	SLC25A4	0.0411052	0.00252027	9.73684	Downregulated	0.550233	Homo sapiens solute carrier family 25 (mitochondrial carrier; adenine nucleotide translocator), member 4 (SLC25A4), mRNA [NM_001151]
NM_001162893	KIAA0040	0.000274747	1.97309e-06	5.97858	Downregulated	0.420248	Homo sapiens KIAA0040 (KIAA0040), transcript variant 1, mRNA [NM_001162893]
NM_001164761	PRKAR1B	0.00139139	2.00514e-05	7.87367	Upregulated	4.48122	Homo sapiens protein kinase, cAMP-dependent, regulatory, type I, beta (PRKAR1B), transcript variant 1, mRNA [NM_001164761]
NM_001164811	PET117	0.0494425	0.0034247	9.36021	Upregulated	2.03848	Homo sapiens PET117 homolog (S. cerevisiae) (PET117), mRNA [NM_001164811]
NM_001166109	PALLD	0.0245826	0.00108011	7.29328	Downregulated	0.372691	Homo sapiens palladin, cytoskeletal associated protein (PALLD), transcript variant 3, mRNA [NM_001166109]
NM_001168399	BEX2	0.00324451	5.7875e-05	10.3271	Upregulated	5.98656	Homo sapiens brain expressed X-linked 2 (BEX2), transcript variant 1, mRNA [NM_001168399]
NM_001172415	BAG1	0.00686529	0.000163813	8.75643	Upregulated	2.16779	Homo sapiens BCL2-associated athanogene (BAG1), transcript variant 1, mRNA [NM_001172415]
NM_001173408	OBSL1	0.0470608	0.00315748	8.6615	Downregulated	0.387468	Homo sapiens obscurin-like 1 (OBSL1), transcript variant 3, mRNA [NM_001173408]
NM_001174097	LDHB	0.0225464	0.000923729	13.0548	Downregulated	0.4239	Homo sapiens lactate dehydrogenase B (LDHB), transcript variant 2, mRNA [NM_001174097]
NM_001178061	SEMA6C	0.0146204	0.000493588	7.20303	Downregulated	0.357522	Homo sapiens sema domain, transmembrane domain (TM), and cytoplasmic domain, (semaphorin) 6C (SEMA6C), transcript variant 1, mRNA [NM_001178061]
NM_001184703	GYG2	0.00452472	9.11931e-05	6.58481	Upregulated	2.98251	Homo sapiens glycogenin 2 (GYG2), transcript variant 4, mRNA [NM_001184703]
NM_001185095	AIF1L	0.0381797	0.00220428	8.33437	Downregulated	0.384643	Homo sapiens allograft inflammatory factor 1-like (AIF1L), transcript variant 3, mRNA [NM_001185095]
NM_001189	NKX3-2	0.0323888	0.00170288	6.21947	Downregulated	0.537137	Homo sapiens NK3 homeobox 2 (NKX3-2), mRNA [NM_001189]
NM_001190455	CHRNA7	0.00546378	0.000117714	6.82971	Downregulated	0.427042	Homo sapiens cholinergic receptor, nicotinic, alpha 7 (neuronal) (CHRNA7), transcript variant 2, mRNA [NM_001190455]
NM_001190807	CYB5A	0.0249025	0.00109808	8.42268	Upregulated	3.39142	Homo sapiens cytochrome b5 type A (microsomal) (CYB5A), transcript variant 3, mRNA [NM_001190807]
NM_001190880	HYI	0.0314918	0.00162201	8.61037	Upregulated	3.42486	Homo sapiens hydroxypyruvate isomerase (putative) (HYI), transcript variant 3, mRNA [NM_001190880]
NM_001195076	C19orf81	0.00918348	0.000243947	8.20714	Downregulated	0.296433	Homo sapiens chromosome 19 open reading frame 81 (C19orf81), mRNA [NM_001195076]
NM_001195131	TSTD3	0.00866498	0.000220806	6.78468	Upregulated	1.95161	Homo sapiens thiosulfate sulfurtransferase (rhodanese)-like domain containing 3 (TSTD3), mRNA [NM_001195131]
NM_001197	BIK	0.0132981	0.000432318	6.4893	Downregulated	0.21553	Homo sapiens BCL2-interacting killer (apoptosis-inducing) (BIK), mRNA [NM_001197]
NM_001198593	STON1-GTF2A1L	0.000840757	9.15418e-06	5.92651	Downregulated	0.410169	Homo sapiens STON1-GTF2A1L readthrough (STON1-GTF2A1L), transcript variant 2, mRNA [NM_001198593]
NM_001199877	SERF2	0.0446751	0.00291738	7.48126	Upregulated	1.70075	Homo sapiens small EDRK-rich factor 2 (SERF2), transcript variant 4, mRNA [NM_001199877]
NM_001201329	PPP1R3B	0.0153988	0.00054021	7.62654	Upregulated	3.09638	Homo sapiens protein phosphatase 1, regulatory subunit 3B (PPP1R3B), transcript variant 1, mRNA [NM_001201329]
NM_001204827	XPNPEP3	0.0494036	0.00341056	7.04189	Downregulated	0.385945	Homo sapiens X-prolyl aminopeptidase (aminopeptidase P) 3, putative (XPNPEP3), transcript variant 2, mRNA [NM_001204827]
NM_001206673	ABHD12B	0.0280979	0.00137561	6.03519	Downregulated	0.398018	Homo sapiens abhydrolase domain containing 12B (ABHD12B), transcript variant 1, mRNA [NM_001206673]
NM_001206987	METTL23	0.0131383	0.000423119	8.5452	Downregulated	0.583204	Homo sapiens methyltransferase like 23 (METTL23), transcript variant 6, mRNA [NM_001206987]
NM_001242317	MAP3K13	0.00900844	0.000234428	7.30767	Downregulated	0.470737	Homo sapiens mitogen-activated protein kinase kinase kinase 13 (MAP3K13), transcript variant 3, mRNA [NM_001242317]
NM_001243962	HLA-DQB1	0.00559139	0.000124781	6.10731	Downregulated	0.41328	Homo sapiens major histocompatibility complex, class II, DQ beta 1 (HLA-DQB1), transcript variant 3, mRNA [NM_001243962]
NM_001252	CD70	0.00152039	2.26591e-05	6.35958	Downregulated	0.231521	Homo sapiens CD70 molecule (CD70), mRNA [NM_001252]
NM_001252271	FAM69A	0.0390159	0.00234396	6.22831	Downregulated	0.503162	Homo sapiens family with sequence similarity 69, member A (FAM69A), transcript variant 4, mRNA [NM_001252271]
NM_001253835	IGFBP7	0.000172839	9.47611e-07	8.9088	Downregulated	0.0160465	Homo sapiens insulin-like growth factor binding protein 7 (IGFBP7), transcript variant 2, mRNA [NM_001253835]
NM_001271014	KTN1	0.0253941	0.0011295	9.29202	Upregulated	2.38598	Homo sapiens kinectin 1 (kinesin receptor) (KTN1), transcript variant 5, mRNA [NM_001271014]
NM_001277126	NLRP12	0.00918348	0.000241303	5.87346	Downregulated	0.591789	Homo sapiens NLR family, pyrin domain containing 12 (NLRP12), transcript variant 3, mRNA [NM_001277126]
NM_001277200	CNIH4	0.0271378	0.00131602	7.80891	Downregulated	0.576504	Homo sapiens cornichon family AMPA receptor auxiliary protein 4 (CNIH4), transcript variant 5, mRNA [NM_001277200]
NM_001278283	RPE	0.0240134	0.00102729	7.16043	Upregulated	1.69028	Homo sapiens ribulose-5-phosphate-3-epimerase (RPE), transcript variant 4, mRNA [NM_001278283]
NM_001278381	MPP2	0.000985396	1.18704e-05	7.42077	Downregulated	0.275951	Homo sapiens membrane protein, palmitoylated 2 (MAGUK p55 subfamily member 2) (MPP2), transcript variant 9, mRNA [NM_001278381]
NM_001278597	ANO2	0.000328871	2.41257e-06	7.05436	Downregulated	0.221396	Homo sapiens anoctamin 2, calcium activated chloride channel (ANO2), transcript variant 2, mRNA [NM_001278597]
NM_001282225	CECR1	0.000558556	5.4787e-06	6.85195	Downregulated	0.254254	Homo sapiens cat eye syndrome chromosome region, candidate 1 (CECR1), transcript variant 3, mRNA [NM_001282225]
NM_001282291	ABCB8	0.025	0.00110811	6.87255	Downregulated	0.487767	Homo sapiens ATP-binding cassette, sub-family B (MDR/TAP), member 8 (ABCB8), transcript variant 1, mRNA [NM_001282291]
NM_001282416	ZSCAN10	5.4864e-05	1.65529e-07	7.56862	Downregulated	0.0669656	Homo sapiens zinc finger and SCAN domain containing 10 (ZSCAN10), transcript variant 3, mRNA [NM_001282416]
NM_001282431	ARL4C	0.0155789	0.000550975	9.08079	Upregulated	3.24983	Homo sapiens ADP-ribosylation factor-like 4C (ARL4C), transcript variant 1, mRNA [NM_001282431]
NM_001282619	GNAI2	0.0438419	0.00282221	13.1564	Downregulated	0.50343	Homo sapiens guanine nucleotide binding protein (G protein), alpha inhibiting activity polypeptide 2 (GNAI2), transcript variant 5, mRNA [NM_001282619]
NM_001282621	PGRMC1	0.0338873	0.00186149	11.0305	Downregulated	0.447703	Homo sapiens progesterone receptor membrane component 1 (PGRMC1), transcript variant 2, mRNA [NM_001282621]
NM_001282761	CFAP36	0.0296975	0.00148271	7.38453	Upregulated	2.16737	Homo sapiens cilia and flagella associated protein 36 (CFAP36), transcript variant 1, mRNA [NM_001282761]
NM_001282771	ANKMY1	0.0335089	0.00182296	6.06895	Downregulated	0.481572	Homo sapiens ankyrin repeat and MYND domain containing 1 (ANKMY1), transcript variant 3, mRNA [NM_001282771]
NM_001282862	RASGEF1A	0.0469581	0.00313296	6.35088	Downregulated	0.520183	Homo sapiens RasGEF domain family, member 1A (RASGEF1A), transcript variant 1, mRNA [NM_001282862]
NM_001286264	MRS2	0.0028117	4.84177e-05	8.86374	Downregulated	0.402396	Homo sapiens MRS2 magnesium transporter (MRS2), transcript variant 1, mRNA [NM_001286264]
NM_001287426	UPP1	0.0317986	0.00164027	7.3984	Downregulated	0.354094	Homo sapiens uridine phosphorylase 1 (UPP1), transcript variant 3, mRNA [NM_001287426]
NM_001287428	UPP1	0.0295692	0.00147047	9.19407	Downregulated	0.476175	Homo sapiens uridine phosphorylase 1 (UPP1), transcript variant 4, mRNA [NM_001287428]
NM_001288770	C17orf80	0.00447296	8.94592e-05	7.72631	Downregulated	0.399234	Homo sapiens chromosome 17 open reading frame 80 (C17orf80), transcript variant 4, mRNA [NM_001288770]
NM_001288819	CPEB1	0.038423	0.00227868	6.70674	Downregulated	0.56193	Homo sapiens cytoplasmic polyadenylation element binding protein 1 (CPEB1), transcript variant 5, mRNA [NM_001288819]
NM_001291860	HSPG2	0.0429541	0.00270313	11.3583	Upregulated	2.57538	Homo sapiens heparan sulfate proteoglycan 2 (HSPG2), transcript variant 1, mRNA [NM_001291860]
NM_001297550	APELA	0.00139139	2.00918e-05	6.80667	Downregulated	0.214952	Homo sapiens apelin receptor early endogenous ligand (APELA), mRNA [NM_001297550]
NM_001297668	ART5	0.000990217	1.21324e-05	5.88115	Downregulated	0.270838	Homo sapiens ADP-ribosyltransferase 5 (ART5), transcript variant 3, mRNA [NM_001297668]
NM_001299	CNN1	0.0182144	0.000682161	8.2941	Downregulated	0.211233	Homo sapiens calponin 1, basic, smooth muscle (CNN1), mRNA [NM_001299]
NM_001300952	SRGAP2	0.00393318	7.59302e-05	7.74539	Upregulated	2.62866	Homo sapiens SLIT-ROBO Rho GTPase activating protein 2 (SRGAP2), transcript variant 4, mRNA [NM_001300952]
NM_001306	CLDN3	0.0245219	0.00106977	8.02559	Upregulated	7.42753	Homo sapiens claudin 3 (CLDN3), mRNA [NM_001306]
NM_001310	CREBL2	0.0109239	0.00031738	6.61006	Downregulated	0.461751	Homo sapiens cAMP responsive element binding protein-like 2 (CREBL2), mRNA [NM_001310]
NM_001330	CTF1	0.0460387	0.00305384	6.95237	Upregulated	2.04885	Homo sapiens cardiotrophin 1 (CTF1), transcript variant 1, mRNA [NM_001330]
NM_001381	DOK1	0.0186185	0.000703048	8.97509	Upregulated	3.30908	Homo sapiens docking protein 1, 62kDa (downstream of tyrosine kinase 1) (DOK1), transcript variant 1, mRNA [NM_001381]
NM_001399	EDA	0.0438419	0.00283299	5.8442	Downregulated	0.551239	Homo sapiens ectodysplasin A (EDA), transcript variant 1, mRNA [NM_001399]
NM_001440	EXTL3	0.00373738	7.01299e-05	11.1118	Downregulated	0.499211	Homo sapiens exostosin-like glycosyltransferase 3 (EXTL3), transcript variant 1, mRNA [NM_001440]
NM_001444	FABP5	0.00885194	0.000226309	8.33872	Downregulated	0.157251	Homo sapiens fatty acid binding protein 5 (psoriasis-associated) (FABP5), mRNA [NM_001444]
NM_001448	GPC4	0.000130858	6.35238e-07	9.11745	Downregulated	0.208867	Homo sapiens glypican 4 (GPC4), mRNA [NM_001448]
NM_001512	GSTA4	0.000990217	1.23967e-05	7.9643	Downregulated	0.205265	Homo sapiens glutathione S-transferase alpha 4 (GSTA4), mRNA [NM_001512]
NM_001553	IGFBP7	0.000255253	1.78583e-06	9.64988	Downregulated	0.0226664	Homo sapiens insulin-like growth factor binding protein 7 (IGFBP7), transcript variant 1, mRNA [NM_001553]
NM_001554	CYR61	4.10518e-05	1.04611e-07	9.21395	Upregulated	21.2368	Homo sapiens cysteine-rich, angiogenic inducer, 61 (CYR61), mRNA [NM_001554]
NM_001614	ACTG1	0.0287936	0.00142745	13.2142	Downregulated	0.522749	Homo sapiens actin gamma 1 (ACTG1), transcript variant 2, mRNA [NM_001614]
NM_001664	RHOA	0.038493	0.00228878	10.8477	Downregulated	0.674532	Homo sapiens ras homolog family member A (RHOA), mRNA [NM_001664]
NM_001734	C1S	0.0240831	0.00103975	7.82234	Downregulated	0.0930598	Homo sapiens complement component 1, s subcomponent (C1S), transcript variant 2, mRNA [NM_001734]
NM_001747	CAPG	0.00468454	9.4776e-05	8.64629	Downregulated	0.253322	Homo sapiens capping protein (actin filament), gelsolin-like (CAPG), transcript variant 1, mRNA [NM_001747]
NM_001769	CD9	6.76946e-06	6.27286e-09	9.25797	Downregulated	0.103954	Homo sapiens CD9 molecule (CD9), mRNA [NM_001769]
NM_001793	CDH3	0.000378811	3.10069e-06	8.55326	Downregulated	0.166197	Homo sapiens cadherin 3, type 1, P-cadherin (placental) (CDH3), mRNA [NM_001793]
NM_001798	CDK2	0.0362677	0.00205532	6.05124	Upregulated	1.60504	Homo sapiens cyclin-dependent kinase 2 (CDK2), transcript variant 1, mRNA [NM_001798]
NM_001803	CD52	0.0474784	0.00319949	6.65052	Downregulated	0.437834	Homo sapiens CD52 molecule (CD52), mRNA [NM_001803]
NM_001806	CEBPG	0.024067	0.00103144	8.03063	Upregulated	2.62378	Homo sapiens CCAAT/enhancer binding protein (C/EBP), gamma (CEBPG), transcript variant 1, mRNA [NM_001806]
NM_001823	CKB	0.0387622	0.00231411	8.68894	Upregulated	7.22185	Homo sapiens creatine kinase, brain (CKB), mRNA [NM_001823]
NM_001831	CLU	0.0146204	0.000494497	8.99843	Downregulated	0.307701	Homo sapiens clusterin (CLU), transcript variant 1, mRNA [NM_001831]
NM_001845	COL4A1	0.00972902	0.000269369	8.74859	Upregulated	3.8683	Homo sapiens collagen, type IV, alpha 1 (COL4A1), transcript variant 1, mRNA [NM_001845]
NM_001846	COL4A2	0.00283021	4.91736e-05	12.5945	Upregulated	3.20725	Homo sapiens collagen, type IV, alpha 2 (COL4A2), mRNA [NM_001846]
NM_001848	COL6A1	0.0125208	0.00038642	10.1196	Downregulated	0.209687	Homo sapiens collagen, type VI, alpha 1 (COL6A1), mRNA [NM_001848]
NM_001853	COL9A3	0.000215317	1.34018e-06	11.4387	Downregulated	0.0838876	Homo sapiens collagen, type IX, alpha 3 (COL9A3), mRNA [NM_001853]
NM_001873	CPE	0.0429541	0.0027066	6.70085	Downregulated	0.379845	Homo sapiens carboxypeptidase E (CPE), mRNA [NM_001873]
NM_001914	CYB5A	0.00392468	7.49132e-05	9.0197	Upregulated	5.30814	Homo sapiens cytochrome b5 type A (microsomal) (CYB5A), transcript variant 2, mRNA [NM_001914]
NM_001946	DUSP6	0.0300942	0.00151981	7.78746	Upregulated	6.57239	Homo sapiens dual specificity phosphatase 6 (DUSP6), transcript variant 1, mRNA [NM_001946]
NM_001959	EEF1B2	0.0127649	0.000400198	14.3911	Upregulated	1.62917	Homo sapiens eukaryotic translation elongation factor 1 beta 2 (EEF1B2), transcript variant 1, mRNA [NM_001959]
NM_001978	DMTN	0.0129595	0.000408299	8.13025	Upregulated	3.65681	Homo sapiens dematin actin binding protein (DMTN), transcript variant 1, mRNA [NM_001978]
NM_002015	FOXO1	0.0269419	0.00127467	6.9874	Downregulated	0.410993	Homo sapiens forkhead box O1 (FOXO1), mRNA [NM_002015]
NM_002032	FTH1	0.028342	0.00138974	14.3712	Upregulated	1.70064	Homo sapiens ferritin, heavy polypeptide 1 (FTH1), mRNA [NM_002032]
NM_002064	GLRX	0.0149519	0.000514945	9.23704	Upregulated	2.87822	Homo sapiens glutaredoxin (thioltransferase) (GLRX), transcript variant 1, mRNA [NM_002064]
NM_002073	GNAZ	0.0132791	0.000430674	8.61887	Upregulated	3.99825	Homo sapiens guanine nucleotide binding protein (G protein), alpha z polypeptide (GNAZ), mRNA [NM_002073]
NM_002087	GRN	0.0146374	0.000496891	13.8865	Downregulated	0.504346	Homo sapiens granulin (GRN), mRNA [NM_002087]
NM_002095	GTF2E2	0.038493	0.00228812	6.90332	Downregulated	0.52484	Homo sapiens general transcription factor IIE, polypeptide 2, beta 34kDa (GTF2E2), mRNA [NM_002095]
NM_002097	GTF3A	0.0237229	0.00100937	10.5752	Downregulated	0.560413	Homo sapiens general transcription factor IIIA (GTF3A), mRNA [NM_002097]
NM_002124	HLA-DRB1	4.5374e-05	1.22632e-07	6.94708	Downregulated	0.126238	Homo sapiens major histocompatibility complex, class II, DR beta 1 (HLA-DRB1), transcript variant 1, mRNA [NM_002124]
NM_002125	HLA-DRB5	0.000215317	1.43436e-06	6.17828	Downregulated	0.242724	Homo sapiens major histocompatibility complex, class II, DR beta 5 (HLA-DRB5), mRNA [NM_002125]
NM_002166	ID2	6.7678e-06	5.143e-09	10.1797	Upregulated	13.6317	Homo sapiens inhibitor of DNA binding 2, dominant negative helix-loop-helix protein (ID2), mRNA [NM_002166]
NM_002201	ISG20	0.00386452	7.30171e-05	8.60918	Upregulated	8.00465	Homo sapiens interferon stimulated exonuclease gene 20kDa (ISG20), transcript variant 1, mRNA [NM_002201]
NM_002220	ITPKA	0.0108959	0.000315519	7.10295	Upregulated	5.79426	Homo sapiens inositol-trisphosphate 3-kinase A (ITPKA), mRNA [NM_002220]
NM_002266	KPNA2	0.0424175	0.00264987	13.8214	Downregulated	0.502332	Homo sapiens karyopherin alpha 2 (RAG cohort 1, importin alpha 1) (KPNA2), mRNA [NM_002266]
NM_002306	LGALS3	0.0446804	0.00292234	9.13048	Upregulated	3.8338	Homo sapiens lectin, galactoside-binding, soluble, 3 (LGALS3), transcript variant 1, mRNA [NM_002306]
NM_002315	LMO1	0.000117562	5.17456e-07	6.14734	Downregulated	0.291929	Homo sapiens LIM domain only 1 (rhombotin 1) (LMO1), transcript variant 1, mRNA [NM_002315]
NM_002334	LRP4	0.000362249	2.76932e-06	6.95661	Downregulated	0.182203	Homo sapiens low density lipoprotein receptor-related protein 4 (LRP4), mRNA [NM_002334]
NM_002409	MGAT3	0.0146986	0.000502203	8.5717	Downregulated	0.3712	Homo sapiens mannosyl (beta-1,4-)-glycoprotein beta-1,4-N-acetylglucosaminyltransferase (MGAT3), transcript variant 1, mRNA [NM_002409]
NM_002413	MGST2	0.0103432	0.00029472	7.57719	Upregulated	4.76924	Homo sapiens microsomal glutathione S-transferase 2 (MGST2), transcript variant 1, mRNA [NM_002413]
NM_002444	MSN	0.0226514	0.00093754	9.4331	Downregulated	0.0482221	Homo sapiens moesin (MSN), mRNA [NM_002444]
NM_002466	MYBL2	0.0485996	0.00333255	9.1322	Downregulated	0.371814	Homo sapiens v-myb avian myeloblastosis viral oncogene homolog-like 2 (MYBL2), transcript variant 1, mRNA [NM_002466]
NM_002487	NDN	0.000121647	5.7301e-07	9.28886	Downregulated	0.282004	Homo sapiens necdin, melanoma antigen (MAGE) family member (NDN), mRNA [NM_002487]
NM_002507	NGFR	0.00938073	0.000254982	5.92815	Downregulated	0.559805	Homo sapiens nerve growth factor receptor (NGFR), mRNA [NM_002507]
NM_002527	NTF3	1.19792e-08	9.25035e-13	6.43407	Downregulated	0.0529373	Homo sapiens neurotrophin 3 (NTF3), transcript variant 2, mRNA [NM_002527]
NM_002537	OAZ2	0.018606	0.000700273	9.77294	Downregulated	0.429725	Homo sapiens ornithine decarboxylase antizyme 2 (OAZ2), transcript variant 1, mRNA [NM_002537]
NM_002589	PCDH7	0.0269697	0.00128954	6.79494	Upregulated	2.6537	Homo sapiens protocadherin 7 (PCDH7), transcript variant a, mRNA [NM_002589]
NM_002602	PDE6G	0.000215317	1.36485e-06	6.25357	Downregulated	0.238476	Homo sapiens phosphodiesterase 6G, cGMP-specific, rod, gamma (PDE6G), transcript variant 1, mRNA [NM_002602]
NM_002607	PDGFA	0.00164397	2.48818e-05	8.59464	Downregulated	0.310434	Homo sapiens platelet-derived growth factor alpha polypeptide (PDGFA), transcript variant 1, mRNA [NM_002607]
NM_002633	PGM1	0.012429	0.000381987	10.6235	Upregulated	3.63217	Homo sapiens phosphoglucomutase 1 (PGM1), transcript variant 1, mRNA [NM_002633]
NM_002634	PHB	0.0163753	0.000591165	10.3507	Downregulated	0.529423	Homo sapiens prohibitin (PHB), transcript variant 2, mRNA [NM_002634]
NM_002646	PIK3C2B	0.000199668	1.18721e-06	8.51322	Upregulated	3.49249	Homo sapiens phosphatidylinositol-4-phosphate 3-kinase, catalytic subunit type 2 beta (PIK3C2B), mRNA [NM_002646]
NM_002658	PLAU	8.25691e-05	3.188e-07	8.06429	Downregulated	0.0816142	Homo sapiens plasminogen activator, urokinase (PLAU), transcript variant 1, mRNA [NM_002658]
NM_002701	POU5F1	1.09539e-05	1.52255e-08	10.2008	Downregulated	0.0112852	Homo sapiens POU class 5 homeobox 1 (POU5F1), transcript variant 1, mRNA [NM_002701]
NM_002703	PPAT	0.00720819	0.000174778	8.25388	Downregulated	0.410495	Homo sapiens phosphoribosyl pyrophosphate amidotransferase (PPAT), mRNA [NM_002703]
NM_002736	PRKAR2B	0.000663729	6.91918e-06	7.50299	Downregulated	0.187375	Homo sapiens protein kinase, cAMP-dependent, regulatory, type II, beta (PRKAR2B), mRNA [NM_002736]
NM_002759	EIF2AK2	0.0499963	0.00350553	9.02753	Upregulated	2.1793	Homo sapiens eukaryotic translation initiation factor 2-alpha kinase 2 (EIF2AK2), transcript variant 1, mRNA [NM_002759]
NM_002805	PSMC5	0.0381797	0.00220715	8.39853	Downregulated	0.611535	Homo sapiens proteasome (prosome, macropain) 26S subunit, ATPase, 5 (PSMC5), transcript variant 1, mRNA [NM_002805]
NM_002809	PSMD3	0.014244	0.000476717	9.87857	Downregulated	0.456921	Homo sapiens proteasome (prosome, macropain) 26S subunit, non-ATPase, 3 (PSMD3), mRNA [NM_002809]
NM_002831	PTPN6	0.041691	0.0025755	6.18827	Downregulated	0.530605	Homo sapiens protein tyrosine phosphatase, non-receptor type 6 (PTPN6), transcript variant 1, mRNA [NM_002831]
NM_002839	PTPRD	0.0125208	0.000386744	5.93449	Downregulated	0.520336	Homo sapiens protein tyrosine phosphatase, receptor type, D (PTPRD), transcript variant 1, mRNA [NM_002839]
NM_002850	PTPRS	0.0439116	0.00284154	11.2901	Downregulated	0.414298	Homo sapiens protein tyrosine phosphatase, receptor type, S (PTPRS), transcript variant 1, mRNA [NM_002850]
NM_002857	PEX19	0.0433119	0.00277009	8.86111	Downregulated	0.646344	Homo sapiens peroxisomal biogenesis factor 19 (PEX19), transcript variant 1, mRNA [NM_002857]
NM_002923	RGS2	0.000215317	1.46529e-06	7.21219	Downregulated	0.196575	Homo sapiens regulator of G-protein signaling 2 (RGS2), mRNA [NM_002923]
NM_002960	S100A3	0.0137236	0.000452022	6.16355	Downregulated	0.319755	Homo sapiens S100 calcium binding protein A3 (S100A3), mRNA [NM_002960]
NM_002970	SAT1	0.00551885	0.000119832	8.77962	Downregulated	0.188863	Homo sapiens spermidine/spermine N1-acetyltransferase 1 (SAT1), transcript variant 1, mRNA [NM_002970]
NM_002982	CCL2	1.14439e-05	1.94415e-08	7.34134	Downregulated	0.146944	Homo sapiens chemokine (C-C motif) ligand 2 (CCL2), mRNA [NM_002982]
NM_002999	SDC4	0.000971624	1.14035e-05	9.72103	Downregulated	0.285269	Homo sapiens syndecan 4 (SDC4), mRNA [NM_002999]
NM_003028	SHB	0.0348479	0.0019348	6.51669	Downregulated	0.563804	Homo sapiens Src homology 2 domain containing adaptor protein B (SHB), mRNA [NM_003028]
NM_003045	SLC7A1	0.0332377	0.00177944	6.58138	Upregulated	3.06822	Homo sapiens solute carrier family 7 (cationic amino acid transporter, y+ system), member 1 (SLC7A1), mRNA [NM_003045]
NM_003106	SOX2	1.42867e-05	2.53741e-08	7.96417	Downregulated	0.0360489	Homo sapiens SRY (sex determining region Y)-box 2 (SOX2), mRNA [NM_003106]
NM_003108	SOX11	6.37562e-05	2.11589e-07	6.52346	Downregulated	0.167814	Homo sapiens SRY (sex determining region Y)-box 11 (SOX11), mRNA [NM_003108]
NM_003124	SPR	0.00362128	6.65533e-05	7.84802	Upregulated	3.36374	Homo sapiens sepiapterin reductase (7,8-dihydrobiopterin:NADP+ oxidoreductase) (SPR), mRNA [NM_003124]
NM_003204	NFE2L1	0.00244964	4.04805e-05	10.0059	Downregulated	0.445386	Homo sapiens nuclear factor, erythroid 2-like 1 (NFE2L1), mRNA [NM_003204]
NM_003222	TFAP2C	0.010183	0.000288619	7.34476	Downregulated	0.316217	Homo sapiens transcription factor AP-2 gamma (activating enhancer binding protein 2 gamma) (TFAP2C), mRNA [NM_003222]
NM_003260	TLE2	0.000362249	2.75508e-06	6.2639	Upregulated	3.14378	Homo sapiens transducin-like enhancer of split 2 (TLE2), transcript variant 1, mRNA [NM_003260]
NM_003273	TM7SF2	0.0424175	0.00264378	7.40973	Downregulated	0.411389	Homo sapiens transmembrane 7 superfamily member 2 (TM7SF2), transcript variant 1, mRNA [NM_003273]
NM_003290	TPM4	0.0133564	0.000435244	9.5315	Upregulated	2.16648	Homo sapiens tropomyosin 4 (TPM4), transcript variant Tpm4.2, mRNA [NM_003290]
NM_003358	UGCG	0.000181932	1.06771e-06	7.18346	Downregulated	0.277109	Homo sapiens UDP-glucose ceramide glucosyltransferase (UGCG), mRNA [NM_003358]
NM_003380	VIM	0.0427325	0.00267475	11.0693	Downregulated	0.0286372	Homo sapiens vimentin (VIM), mRNA [NM_003380]
NM_003407	ZFP36	0.0249025	0.00109994	7.21083	Upregulated	2.1001	Homo sapiens ZFP36 ring finger protein (ZFP36), mRNA [NM_003407]
NM_003413	ZIC3	0.0269595	0.00128098	7.54618	Downregulated	0.189604	Homo sapiens Zic family member 3 (ZIC3), mRNA [NM_003413]
NM_003480	MFAP5	0.000504917	4.60079e-06	7.9189	Downregulated	0.0927349	Homo sapiens microfibrillar associated protein 5 (MFAP5), transcript variant 1, mRNA [NM_003480]
NM_003498	SNN	5.22047e-05	1.48473e-07	6.95126	Downregulated	0.145368	Homo sapiens stannin (SNN), mRNA [NM_003498]
NM_003507	FZD7	0.00885194	0.000226938	8.55454	Upregulated	4.07486	Homo sapiens frizzled class receptor 7 (FZD7), mRNA [NM_003507]
NM_003518	HIST1H2BG	0.0261418	0.00118496	7.90512	Downregulated	0.423255	Homo sapiens histone cluster 1, H2bg (HIST1H2BG), mRNA [NM_003518]
NM_003519	HIST1H2BL	0.00332349	5.95405e-05	11.2872	Downregulated	0.394542	Homo sapiens histone cluster 1, H2bl (HIST1H2BL), mRNA [NM_003519]
NM_003521	HIST1H2BM	0.000952629	1.10343e-05	9.49054	Downregulated	0.282835	Homo sapiens histone cluster 1, H2bm (HIST1H2BM), mRNA [NM_003521]
NM_003524	HIST1H2BH	0.00244957	4.02902e-05	10.8933	Downregulated	0.371326	Homo sapiens histone cluster 1, H2bh (HIST1H2BH), mRNA [NM_003524]
NM_003525	HIST1H2BI	0.00550555	0.000119039	9.65629	Downregulated	0.379152	Homo sapiens histone cluster 1, H2bi (HIST1H2BI), mRNA [NM_003525]
NM_003526	HIST1H2BC	0.045813	0.00303533	7.78165	Downregulated	0.494946	Homo sapiens histone cluster 1, H2bc (HIST1H2BC), mRNA [NM_003526]
NM_003527	HIST1H2BO	0.0225464	0.000931453	10.3749	Downregulated	0.437822	Homo sapiens histone cluster 1, H2bo (HIST1H2BO), mRNA [NM_003527]
NM_003531	HIST1H3C	0.0144032	0.000484925	11.3548	Downregulated	0.54985	Homo sapiens histone cluster 1, H3c (HIST1H3C), mRNA [NM_003531]
NM_003565	ULK1	0.00502801	0.000105219	7.83376	Downregulated	0.30907	Homo sapiens unc-51 like autophagy activating kinase 1 (ULK1), mRNA [NM_003565]
NM_003597	KLF11	0.000990217	1.25166e-05	6.95861	Downregulated	0.229925	Homo sapiens Kruppel-like factor 11 (KLF11), transcript variant 1, mRNA [NM_003597]
NM_003617	RGS5	1.46203e-05	3.00455e-08	6.32324	Downregulated	0.220205	Homo sapiens regulator of G-protein signaling 5 (RGS5), transcript variant 1, mRNA [NM_003617]
NM_003621	PPFIBP2	0.0107514	0.000308843	7.39425	Upregulated	2.78179	Homo sapiens PTPRF interacting protein, binding protein 2 (liprin beta 2) (PPFIBP2), transcript variant 1, mRNA [NM_003621]
NM_003627	SLC43A1	0.0433955	0.00278134	6.25349	Upregulated	1.95714	Homo sapiens solute carrier family 43 (amino acid system L transporter), member 1 (SLC43A1), transcript variant 1, mRNA [NM_003627]
NM_003651	YBX3	0.0123963	0.000380025	10.617	Downregulated	0.445246	Homo sapiens Y box binding protein 3 (YBX3), transcript variant 1, mRNA [NM_003651]
NM_003676	DEGS1	0.004156	8.15154e-05	9.66601	Downregulated	0.411941	Homo sapiens delta(4)-desaturase, sphingolipid 1 (DEGS1), mRNA [NM_003676]
NM_003717	NPFF	0.0198504	0.00077409	6.5961	Downregulated	0.391471	Homo sapiens neuropeptide FF-amide peptide precursor (NPFF), mRNA [NM_003717]
NM_003745	SOCS1	0.00340397	6.17709e-05	7.86371	Downregulated	0.192902	Homo sapiens suppressor of cytokine signaling 1 (SOCS1), mRNA [NM_003745]
NM_003811	TNFSF9	0.00017332	9.63633e-07	7.74962	Downregulated	0.131854	Homo sapiens tumor necrosis factor (ligand) superfamily, member 9 (TNFSF9), mRNA [NM_003811]
NM_003841	TNFRSF10C	0.022414	0.000913753	7.27967	Downregulated	0.316789	Homo sapiens tumor necrosis factor receptor superfamily, member 10c, decoy without an intracellular domain (TNFRSF10C), mRNA [NM_003841]
NM_003845	DYRK4	0.0245553	0.00107605	6.92912	Downregulated	0.312293	Homo sapiens dual-specificity tyrosine-(Y)-phosphorylation regulated kinase 4 (DYRK4), transcript variant 1, mRNA [NM_003845]
NM_003897	IER3	0.0310375	0.00159142	8.75477	Downregulated	0.26296	Homo sapiens immediate early response 3 (IER3), mRNA [NM_003897]
NM_003916	AP1S2	0.000971737	1.15558e-05	6.67967	Downregulated	0.301166	Homo sapiens adaptor-related protein complex 1, sigma 2 subunit (AP1S2), transcript variant 2, mRNA [NM_003916]
NM_003954	MAP3K14	0.0335089	0.00181193	6.42307	Downregulated	0.354521	Homo sapiens mitogen-activated protein kinase kinase kinase 14 (MAP3K14), mRNA [NM_003954]
NM_004036	ADCY3	0.022866	0.000952422	9.29926	Upregulated	2.31526	Homo sapiens adenylate cyclase 3 (ADCY3), mRNA [NM_004036]
NM_004050	BCL2L2	0.028393	0.00140269	7.60064	Upregulated	2.10332	Homo sapiens BCL2-like 2 (BCL2L2), transcript variant 1, mRNA [NM_004050]
NM_004055	CAPN5	0.0225464	0.000930003	7.99567	Downregulated	0.423733	Homo sapiens calpain 5 (CAPN5), mRNA [NM_004055]
NM_004095	EIF4EBP1	0.0131383	0.000422095	11.0715	Upregulated	3.28132	Homo sapiens eukaryotic translation initiation factor 4E binding protein 1 (EIF4EBP1), mRNA [NM_004095]
NM_004155	SERPINB9	0.0225464	0.000921734	9.6327	Downregulated	0.172999	Homo sapiens serpin peptidase inhibitor, clade B (ovalbumin), member 9 (SERPINB9), mRNA [NM_004155]
NM_004182	UXT	0.0186729	0.000712311	11.6398	Downregulated	0.52585	Homo sapiens ubiquitously-expressed, prefoldin-like chaperone (UXT), transcript variant 2, mRNA [NM_004182]
NM_004229	MED14	0.00431033	8.58216e-05	7.86266	Downregulated	0.34912	Homo sapiens mediator complex subunit 14 (MED14), mRNA [NM_004229]
NM_004233	CD83	0.00392468	7.5463e-05	6.38806	Downregulated	0.331682	Homo sapiens CD83 molecule (CD83), transcript variant 1, mRNA [NM_004233]
NM_004295	TRAF4	0.0344304	0.00190896	8.79694	Downregulated	0.387245	Homo sapiens TNF receptor-associated factor 4 (TRAF4), mRNA [NM_004295]
NM_004299	ABCB7	0.038423	0.00227394	7.88805	Downregulated	0.572072	Homo sapiens ATP-binding cassette, sub-family B (MDR/TAP), member 7 (ABCB7), transcript variant 1, mRNA [NM_004299]
NM_004323	BAG1	0.000697636	7.38039e-06	10.3779	Upregulated	2.50677	Homo sapiens BCL2-associated athanogene (BAG1), transcript variant 1, mRNA [NM_004323]
NM_004329	BMPR1A	0.0047735	9.77325e-05	7.05607	Downregulated	0.454728	Homo sapiens bone morphogenetic protein receptor, type IA (BMPR1A), mRNA [NM_004329]
NM_004332	BPHL	0.0431182	0.00274552	8.12829	Upregulated	1.64795	Homo sapiens biphenyl hydrolase-like (serine hydrolase) (BPHL), transcript variant 1, mRNA [NM_004332]
NM_004349	RUNX1T1	0.000130858	6.36608e-07	5.95038	Downregulated	0.316279	Homo sapiens runt-related transcription factor 1; translocated to, 1 (cyclin D-related) (RUNX1T1), transcript variant 1, mRNA [NM_004349]
NM_004429	EFNB1	6.42707e-05	2.18371e-07	10.0867	Downregulated	0.151842	Homo sapiens ephrin-B1 (EFNB1), mRNA [NM_004429]
NM_004445	EPHB6	0.0449261	0.00294535	6.00927	Downregulated	0.493299	Homo sapiens EPH receptor B6 (EPHB6), transcript variant 1, mRNA [NM_004445]
NM_004463	FGD1	0.044174	0.00287216	6.32202	Downregulated	0.604218	Homo sapiens FYVE, RhoGEF and PH domain containing 1 (FGD1), mRNA [NM_004463]
NM_004472	FOXD1	0.00612921	0.000141043	7.69248	Downregulated	0.219479	Homo sapiens forkhead box D1 (FOXD1), mRNA [NM_004472]
NM_004483	GCSH	0.00833678	0.000210512	11.7864	Downregulated	0.456275	Homo sapiens glycine cleavage system protein H (aminomethyl carrier) (GCSH), transcript variant 1, mRNA [NM_004483]
NM_004493	HSD17B10	0.0326675	0.00172804	12.4189	Downregulated	0.572176	Homo sapiens hydroxysteroid (17-beta) dehydrogenase 10 (HSD17B10), transcript variant 1, mRNA [NM_004493]
NM_004494	HDGF	0.0283492	0.00139229	10.1613	Upregulated	1.68108	Homo sapiens hepatoma-derived growth factor (HDGF), transcript variant 1, mRNA [NM_004494]
NM_004525	LRP2	0.0229734	0.000962027	7.07592	Upregulated	1.84333	Homo sapiens low density lipoprotein receptor-related protein 2 (LRP2), mRNA [NM_004525]
NM_004530	MMP2	0.000990217	1.21916e-05	6.14494	Downregulated	0.408295	Homo sapiens matrix metallopeptidase 2 (gelatinase A, 72kDa gelatinase, 72kDa type IV collagenase) (MMP2), transcript variant 1, mRNA [NM_004530]
NM_004556	NFKBIE	0.0378245	0.00217067	8.86352	Downregulated	0.511009	Homo sapiens nuclear factor of kappa light polypeptide gene enhancer in B-cells inhibitor, epsilon (NFKBIE), mRNA [NM_004556]
NM_004560	ROR2	0.0118301	0.000355361	7.68041	Upregulated	5.61173	Homo sapiens receptor tyrosine kinase-like orphan receptor 2 (ROR2), mRNA [NM_004560]
NM_004569	PIGH	0.0420499	0.00260417	6.63458	Upregulated	1.94161	Homo sapiens phosphatidylinositol glycan anchor biosynthesis, class H (PIGH), mRNA [NM_004569]
NM_004577	PSPH	0.00802178	0.000201319	10.171	Upregulated	2.37367	Homo sapiens phosphoserine phosphatase (PSPH), mRNA [NM_004577]
NM_004595	SMS	0.028393	0.00140154	10.2682	Downregulated	0.278673	Homo sapiens spermine synthase (SMS), transcript variant 1, mRNA [NM_004595]
NM_004607	TBCA	0.0369343	0.00211338	13.1713	Downregulated	0.518693	Homo sapiens tubulin folding cofactor A (TBCA), transcript variant 2, mRNA [NM_004607]
NM_004609	TCF15	0.00194304	3.03084e-05	8.23913	Downregulated	0.189175	Homo sapiens transcription factor 15 (basic helix-loop-helix) (TCF15), mRNA [NM_004609]
NM_004619	TRAF5	0.000398843	3.29546e-06	7.12985	Downregulated	0.252607	Homo sapiens TNF receptor-associated factor 5 (TRAF5), transcript variant 1, mRNA [NM_004619]
NM_004660	DDX3Y	0.0130871	0.000417372	6.4785	Upregulated	2.37323	Homo sapiens DEAD (Asp-Glu-Ala-Asp) box helicase 3, Y-linked (DDX3Y), transcript variant 2, mRNA [NM_004660]
NM_004695	SLC16A5	0.0344304	0.00190735	9.73472	Downregulated	0.272862	Homo sapiens solute carrier family 16 (monocarboxylate transporter), member 5 (SLC16A5), transcript variant 1, mRNA [NM_004695]
NM_004696	SLC16A4	0.0354211	0.00197756	6.61379	Downregulated	0.320841	Homo sapiens solute carrier family 16, member 4 (SLC16A4), transcript variant 1, mRNA [NM_004696]
NM_004715	CTDP1	0.0106175	0.00030366	7.52099	Downregulated	0.431382	Homo sapiens CTD (carboxy-terminal domain, RNA polymerase II, polypeptide A) phosphatase, subunit 1 (CTDP1), transcript variant 1, mRNA [NM_004715]
NM_004734	DCLK1	0.000329373	2.44168e-06	7.17776	Downregulated	0.151285	Homo sapiens doublecortin-like kinase 1 (DCLK1), transcript variant 1, mRNA [NM_004734]
NM_004762	CYTH1	0.0174651	0.000650053	8.45587	Downregulated	0.565095	Homo sapiens cytohesin 1 (CYTH1), transcript variant 1, mRNA [NM_004762]
NM_004786	TXNL1	0.00221793	3.54526e-05	11.12	Downregulated	0.332942	Homo sapiens thioredoxin-like 1 (TXNL1), transcript variant 1, mRNA [NM_004786]
NM_004807	HS6ST1	1.46203e-05	3.08636e-08	10.9808	Downregulated	0.224994	Homo sapiens heparan sulfate 6-O-sulfotransferase 1 (HS6ST1), mRNA [NM_004807]
NM_004821	HAND1	0.0261937	0.00120325	7.48506	Downregulated	0.0851643	Homo sapiens heart and neural crest derivatives expressed 1 (HAND1), mRNA [NM_004821]
NM_004824	CDYL	0.00920125	0.00024584	6.80112	Downregulated	0.508511	Homo sapiens chromodomain protein, Y-like (CDYL), transcript variant 1, mRNA [NM_004824]
NM_004832	GSTO1	0.00105412	1.38698e-05	10.7032	Downregulated	0.255325	Homo sapiens glutathione S-transferase omega 1 (GSTO1), transcript variant 1, mRNA [NM_004832]
NM_004838	HOMER3	0.0364586	0.00207653	11.3099	Downregulated	0.290786	Homo sapiens homer homolog 3 (Drosophila) (HOMER3), transcript variant 2, mRNA [NM_004838]
NM_004862	LITAF	0.0116786	0.000347096	8.29984	Downregulated	0.17525	Homo sapiens lipopolysaccharide-induced TNF factor (LITAF), transcript variant 1, mRNA [NM_004862]
NM_004864	GDF15	0.000503553	4.47696e-06	11.1629	Upregulated	5.29402	Homo sapiens growth differentiation factor 15 (GDF15), mRNA [NM_004864]
NM_004867	ITM2A	0.0119718	0.000363314	6.8128	Downregulated	0.36605	Homo sapiens integral membrane protein 2A (ITM2A), transcript variant 1, mRNA [NM_004867]
NM_004869	VPS4B	0.0257108	0.00115352	7.66583	Downregulated	0.514317	Homo sapiens vacuolar protein sorting 4 homolog B (S. cerevisiae) (VPS4B), mRNA [NM_004869]
NM_004891	MRPL33	0.0270315	0.00130087	10.5776	Upregulated	1.88774	Homo sapiens mitochondrial ribosomal protein L33 (MRPL33), transcript variant 1, mRNA [NM_004891]
NM_004911	PDIA4	0.0470608	0.00315798	10.1662	Downregulated	0.587373	Homo sapiens protein disulfide isomerase family A, member 4 (PDIA4), mRNA [NM_004911]
NM_004994	MMP9	0.000121497	5.5463e-07	6.52059	Downregulated	0.204778	Homo sapiens matrix metallopeptidase 9 (gelatinase B, 92kDa gelatinase, 92kDa type IV collagenase) (MMP9), mRNA [NM_004994]
NM_004998	MYO1E	0.0306499	0.00156193	8.52222	Downregulated	0.390096	Homo sapiens myosin IE (MYO1E), mRNA [NM_004998]
NM_005002	NDUFA9	0.00799769	0.000199479	9.1233	Downregulated	0.456599	Homo sapiens NADH dehydrogenase (ubiquinone) 1 alpha subcomplex, 9, 39kDa (NDUFA9), mRNA [NM_005002]
NM_005005	NDUFB9	0.0360709	0.00203612	13.7084	Downregulated	0.579597	Homo sapiens NADH dehydrogenase (ubiquinone) 1 beta subcomplex, 9, 22kDa (NDUFB9), transcript variant 1, mRNA [NM_005005]
NM_005028	PIP4K2A	0.0141287	0.000469604	6.56628	Downregulated	0.39832	Homo sapiens phosphatidylinositol-5-phosphate 4-kinase, type II, alpha (PIP4K2A), mRNA [NM_005028]
NM_005067	SIAH2	0.000362249	2.74178e-06	9.23876	Upregulated	3.38862	Homo sapiens siah E3 ubiquitin protein ligase 2 (SIAH2), mRNA [NM_005067]
NM_005100	AKAP12	0.00959809	0.000263855	7.62022	Downregulated	0.199578	Homo sapiens A kinase (PRKA) anchor protein 12 (AKAP12), transcript variant 1, mRNA [NM_005100]
NM_005110	GFPT2	0.0264855	0.00122713	8.23115	Downregulated	0.26654	Homo sapiens glutamine-fructose-6-phosphate transaminase 2 (GFPT2), mRNA [NM_005110]
NM_005165	ALDOC	0.0271961	0.00132095	6.67646	Downregulated	0.307885	Homo sapiens aldolase C, fructose-bisphosphate (ALDOC), mRNA [NM_005165]
NM_005197	FOXN3	0.0127332	0.000397327	6.9166	Downregulated	0.45596	Homo sapiens forkhead box N3 (FOXN3), transcript variant 2, mRNA [NM_005197]
NM_005221	DLX5	0.00936707	0.000253422	6.45819	Downregulated	0.317416	Homo sapiens distal-less homeobox 5 (DLX5), mRNA [NM_005221]
NM_005222	DLX6	0.0414436	0.0025478	6.15238	Downregulated	0.389652	Homo sapiens distal-less homeobox 6 (DLX6), mRNA [NM_005222]
NM_005257	GATA6	0.00620544	0.000144714	7.43273	Upregulated	2.56499	Homo sapiens GATA binding protein 6 (GATA6), mRNA [NM_005257]
NM_005310	GRB7	0.0269419	0.00127637	5.96083	Downregulated	0.432734	Homo sapiens growth factor receptor-bound protein 7 (GRB7), transcript variant 1, mRNA [NM_005310]
NM_005319	HIST1H1C	0.000427864	3.66741e-06	11.4979	Downregulated	0.134742	Homo sapiens histone cluster 1, H1c (HIST1H1C), mRNA [NM_005319]
NM_005327	HADH	0.0364254	0.0020702	10.1767	Downregulated	0.515692	Homo sapiens hydroxyacyl-CoA dehydrogenase (HADH), transcript variant 2, mRNA [NM_005327]
NM_005412	SHMT2	0.0106175	0.000304177	11.1455	Upregulated	2.74207	Homo sapiens serine hydroxymethyltransferase 2 (mitochondrial) (SHMT2), transcript variant 1, mRNA [NM_005412]
NM_005497	GJC1	0.015834	0.000563101	9.91024	Downregulated	0.281047	Homo sapiens gap junction protein, gamma 1, 45kDa (GJC1), transcript variant 1, mRNA [NM_005497]
NM_005499	UBA2	0.0481117	0.00326937	8.66536	Upregulated	1.70931	Homo sapiens ubiquitin-like modifier activating enzyme 2 (UBA2), mRNA [NM_005499]
NM_005504	BCAT1	0.0131383	0.000421999	7.81454	Downregulated	0.281789	Homo sapiens branched chain amino-acid transaminase 1, cytosolic (BCAT1), transcript variant 1, mRNA [NM_005504]
NM_005515	MNX1	0.0109239	0.000318017	7.39025	Upregulated	3.71745	Homo sapiens motor neuron and pancreas homeobox 1 (MNX1), transcript variant 1, mRNA [NM_005515]
NM_005536	IMPA1	0.0473213	0.00318277	7.61791	Downregulated	0.451727	Homo sapiens inositol(myo)-1(or 4)-monophosphatase 1 (IMPA1), transcript variant 1, mRNA [NM_005536]
NM_005539	INPP5A	0.0457615	0.00302132	7.45194	Downregulated	0.339147	Homo sapiens inositol polyphosphate-5-phosphatase, 40kDa (INPP5A), mRNA [NM_005539]
NM_005559	LAMA1	0.000990217	1.24325e-05	7.41296	Upregulated	3.85822	Homo sapiens laminin, alpha 1 (LAMA1), mRNA [NM_005559]
NM_005612	REST	0.00641888	0.000151674	6.73842	Downregulated	0.308862	Homo sapiens RE1-silencing transcription factor (REST), transcript variant 1, mRNA [NM_005612]
NM_005619	RTN2	0.0306499	0.00156398	7.06594	Downregulated	0.404091	Homo sapiens reticulon 2 (RTN2), transcript variant 1, mRNA [NM_005619]
NM_005634	SOX3	4.23193e-05	1.11109e-07	7.36901	Downregulated	0.0673702	Homo sapiens SRY (sex determining region Y)-box 3 (SOX3), mRNA [NM_005634]
NM_005679	TAF1C	0.0107959	0.000310956	9.35811	Downregulated	0.546429	Homo sapiens TATA box binding protein (TBP)-associated factor, RNA polymerase I, C, 110kDa (TAF1C), transcript variant 1, mRNA [NM_005679]
NM_005689	ABCB6	0.000215317	1.4797e-06	9.15763	Upregulated	4.33123	Homo sapiens ATP-binding cassette, sub-family B (MDR/TAP), member 6 (Langereis blood group) (ABCB6), mRNA [NM_005689]
NM_005732	RAD50	0.0113435	0.00033286	6.53355	Upregulated	2.10737	Homo sapiens RAD50 homolog (S. cerevisiae) (RAD50), mRNA [NM_005732]
NM_005765	ATP6AP2	0.0323888	0.0017037	9.38838	Downregulated	0.438947	Homo sapiens ATPase, H+ transporting, lysosomal accessory protein 2 (ATP6AP2), mRNA [NM_005765]
NM_005773	ZNF256	0.0114091	0.000335666	7.57376	Downregulated	0.438253	Homo sapiens zinc finger protein 256 (ZNF256), mRNA [NM_005773]
NM_005809	PRDX2	0.014244	0.000477872	8.97106	Downregulated	0.416551	Homo sapiens peroxiredoxin 2 (PRDX2), mRNA [NM_005809]
NM_005828	DCAF7	0.0159431	0.000570012	8.85122	Downregulated	0.493151	Homo sapiens DDB1 and CUL4 associated factor 7 (DCAF7), transcript variant 1, mRNA [NM_005828]
NM_005896	IDH1	0.0446751	0.00291854	10.3644	Upregulated	2.13596	Homo sapiens isocitrate dehydrogenase 1 (NADP+), soluble (IDH1), transcript variant 1, mRNA [NM_005896]
NM_005931	MICB	0.00136189	1.90349e-05	7.22301	Downregulated	0.27875	Homo sapiens MHC class I polypeptide-related sequence B (MICB), transcript variant 1, mRNA [NM_005931]
NM_005993	TBCD	0.0382055	0.00224222	9.49571	Downregulated	0.418418	Homo sapiens tubulin folding cofactor D (TBCD), mRNA [NM_005993]
NM_006072	CCL26	0.0047735	9.74791e-05	6.2865	Downregulated	0.429951	Homo sapiens chemokine (C-C motif) ligand 26 (CCL26), mRNA [NM_006072]
NM_006074	TRIM22	0.0200863	0.000787942	5.64647	Downregulated	0.486553	Homo sapiens tripartite motif containing 22 (TRIM22), transcript variant 1, mRNA [NM_006074]
NM_006143	GPR19	0.0155521	0.000548825	7.42737	Downregulated	0.225254	Homo sapiens G protein-coupled receptor 19 (GPR19), mRNA [NM_006143]
NM_006148	LASP1	0.0381874	0.00222932	9.97544	Downregulated	0.38773	Homo sapiens LIM and SH3 protein 1 (LASP1), transcript variant 1, mRNA [NM_006148]
NM_006183	NTS	5.4864e-05	1.61768e-07	5.83954	Downregulated	0.307172	Homo sapiens neurotensin (NTS), mRNA [NM_006183]
NM_006200	PCSK5	0.0229517	0.000958833	8.16193	Upregulated	2.83247	Homo sapiens proprotein convertase subtilisin/kexin type 5 (PCSK5), transcript variant 2, mRNA [NM_006200]
NM_006208	ENPP1	0.0356137	0.00199657	6.8663	Downregulated	0.432696	Homo sapiens ectonucleotide pyrophosphatase/phosphodiesterase 1 (ENPP1), mRNA [NM_006208]
NM_006223	PIN4	0.00186012	2.87277e-05	8.88757	Downregulated	0.450756	Homo sapiens protein (peptidylprolyl cis/trans isomerase) NIMA-interacting, 4 (parvulin) (PIN4), transcript variant 1, mRNA [NM_006223]
NM_006262	PRPH	0.00539107	0.000114899	7.10784	Upregulated	4.07387	Homo sapiens peripherin (PRPH), mRNA [NM_006262]
NM_006270	RRAS	0.0230145	0.000968566	7.86364	Downregulated	0.352102	Homo sapiens related RAS viral (r-ras) oncogene homolog (RRAS), mRNA [NM_006270]
NM_006288	THY1	0.028393	0.00139965	7.66428	Downregulated	0.323973	Homo sapiens Thy-1 cell surface antigen (THY1), mRNA [NM_006288]
NM_006341	MAD2L2	0.0130803	0.000415526	9.30018	Downregulated	0.317198	Homo sapiens MAD2 mitotic arrest deficient-like 2 (yeast) (MAD2L2), transcript variant 2, mRNA [NM_006341]
NM_006343	MERTK	0.0137236	0.000452508	6.26792	Upregulated	2.16548	Homo sapiens MER proto-oncogene, tyrosine kinase (MERTK), mRNA [NM_006343]
NM_006402	LAMTOR5	0.0488981	0.00336434	11.4911	Downregulated	0.611329	Homo sapiens late endosomal/lysosomal adaptor, MAPK and MTOR activator 5 (LAMTOR5), mRNA [NM_006402]
NM_006406	PRDX4	7.13229e-06	7.71059e-09	13.7462	Downregulated	0.25301	Homo sapiens peroxiredoxin 4 (PRDX4), mRNA [NM_006406]
NM_006409	ARPC1A	0.0295964	0.00147411	10.9488	Downregulated	0.428075	Homo sapiens actin related protein 2/3 complex, subunit 1A, 41kDa (ARPC1A), transcript variant 1, mRNA [NM_006409]
NM_006410	HTATIP2	0.0166069	0.000609135	7.61662	Upregulated	4.81721	Homo sapiens HIV-1 Tat interactive protein 2, 30kDa (HTATIP2), transcript variant 2, mRNA [NM_006410]
NM_006464	TGOLN2	0.0378245	0.00217535	9.16847	Upregulated	1.91892	Homo sapiens trans-golgi network protein 2 (TGOLN2), transcript variant 1, mRNA [NM_006464]
NM_006500	MCAM	0.0261937	0.0012035	7.80863	Downregulated	0.433109	Homo sapiens melanoma cell adhesion molecule (MCAM), mRNA [NM_006500]
NM_006509	RELB	0.0332362	0.00177602	8.26388	Downregulated	0.279798	Homo sapiens v-rel avian reticuloendotheliosis viral oncogene homolog B (RELB), mRNA [NM_006509]
NM_006517	SLC16A2	0.0376973	0.00215995	7.74629	Downregulated	0.231712	Homo sapiens solute carrier family 16, member 2 (thyroid hormone transporter) (SLC16A2), mRNA [NM_006517]
NM_006520	DYNLT3	0.0498573	0.00348424	6.24719	Upregulated	1.93682	Homo sapiens dynein, light chain, Tctex-type 3 (DYNLT3), mRNA [NM_006520]
NM_006522	WNT6	0.000646239	6.68695e-06	7.66681	Downregulated	0.0558152	Homo sapiens wingless-type MMTV integration site family, member 6 (WNT6), mRNA [NM_006522]
NM_006528	TFPI2	0.00364065	6.77526e-05	7.09207	Downregulated	0.232682	Homo sapiens tissue factor pathway inhibitor 2 (TFPI2), transcript variant 1, mRNA [NM_006528]
NM_006546	IGF2BP1	0.0257108	0.00115488	11.0105	Downregulated	0.513062	Homo sapiens insulin-like growth factor 2 mRNA binding protein 1 (IGF2BP1), transcript variant 1, mRNA [NM_006546]
NM_006558	KHDRBS3	0.00363027	6.69987e-05	6.01521	Downregulated	0.497423	Homo sapiens KH domain containing, RNA binding, signal transduction associated 3 (KHDRBS3), mRNA [NM_006558]
NM_006617	NES	0.000646168	6.63632e-06	7.86987	Downregulated	0.19643	Homo sapiens nestin (NES), mRNA [NM_006617]
NM_006640	SEPT9	0.0474784	0.003208	10.1756	Downregulated	0.691843	Homo sapiens septin 9 (SEPT9), transcript variant 3, mRNA [NM_006640]
NM_006690	MMP24	0.0351682	0.00195802	9.36237	Downregulated	0.240987	Homo sapiens matrix metallopeptidase 24 (membrane-inserted) (MMP24), mRNA [NM_006690]
NM_006749	SLC20A2	0.000798391	8.56961e-06	7.40939	Upregulated	2.35589	Homo sapiens solute carrier family 20 (phosphate transporter), member 2 (SLC20A2), transcript variant 2, mRNA [NM_006749]
NM_006751	SSFA2	0.0269697	0.0012933	7.17086	Upregulated	3.07785	Homo sapiens sperm specific antigen 2 (SSFA2), transcript variant 2, mRNA [NM_006751]
NM_006788	RALBP1	0.000403412	3.38006e-06	8.92569	Downregulated	0.238495	Homo sapiens ralA binding protein 1 (RALBP1), mRNA [NM_006788]
NM_006854	KDELR2	0.00161816	2.42411e-05	10.4714	Upregulated	2.63107	Homo sapiens KDEL (Lys-Asp-Glu-Leu) endoplasmic reticulum protein retention receptor 2 (KDELR2), transcript variant 1, mRNA [NM_006854]
NM_006868	RAB31	0.0060169	0.000137064	8.78031	Downregulated	0.223065	Homo sapiens RAB31, member RAS oncogene family (RAB31), mRNA [NM_006868]
NM_006875	PIM2	0.0118301	0.000355326	9.1903	Downregulated	0.234186	Homo sapiens Pim-2 proto-oncogene, serine/threonine kinase (PIM2), mRNA [NM_006875]
NM_006913	RNF5	0.01299	0.000410262	7.97788	Upregulated	6.78545	Homo sapiens ring finger protein 5, E3 ubiquitin protein ligase (RNF5), mRNA [NM_006913]
NM_006927	ST3GAL2	0.0108959	0.00031473	8.29394	Downregulated	0.486421	Homo sapiens ST3 beta-galactoside alpha-2,3-sialyltransferase 2 (ST3GAL2), mRNA [NM_006927]
NM_006937	SUMO2	0.014244	0.000478468	11.6557	Downregulated	0.536757	Homo sapiens small ubiquitin-like modifier 2 (SUMO2), transcript variant 1, mRNA [NM_006937]
NM_006942	SOX15	0.00512253	0.000108384	5.75788	Downregulated	0.512593	Homo sapiens SRY (sex determining region Y)-box 15 (SOX15), mRNA [NM_006942]
NM_006947	SRP72	0.0261418	0.0011839	9.50597	Downregulated	0.464776	Homo sapiens signal recognition particle 72kDa (SRP72), transcript variant 1, mRNA [NM_006947]
NM_006983	MMP23B	0.0269419	0.00126441	5.38327	Downregulated	0.257839	Homo sapiens matrix metallopeptidase 23B (MMP23B), mRNA [NM_006983]
NM_007021	C10orf10	0.0454303	0.00298542	7.17808	Downregulated	0.345775	Homo sapiens chromosome 10 open reading frame 10 (C10orf10), mRNA [NM_007021]
NM_007022	CYB561D2	0.0484524	0.00331279	8.5845	Downregulated	0.574584	Homo sapiens cytochrome b561 family, member D2 (CYB561D2), transcript variant 1, mRNA [NM_007022]
NM_007224	NXPH4	0.0296975	0.00149061	6.45859	Upregulated	2.52762	Homo sapiens neurexophilin 4 (NXPH4), mRNA [NM_007224]
NM_007282	RNF13	0.0486266	0.00333815	8.56877	Upregulated	1.96534	Homo sapiens ring finger protein 13 (RNF13), transcript variant 1, mRNA [NM_007282]
NM_007348	ATF6	0.00721775	0.000176173	7.60321	Downregulated	0.41358	Homo sapiens activating transcription factor 6 (ATF6), mRNA [NM_007348]
NM_007350	PHLDA1	0.00315009	5.59475e-05	6.24574	Downregulated	0.328085	Homo sapiens pleckstrin homology-like domain, family A, member 1 (PHLDA1), mRNA [NM_007350]
NM_007363	NONO	0.0163753	0.000591788	10.2821	Downregulated	0.568819	Homo sapiens non-POU domain containing, octamer-binding (NONO), transcript variant 2, mRNA [NM_007363]
NM_012071	COMMD3	0.0410777	0.00251542	9.3457	Upregulated	2.0206	Homo sapiens COMM domain containing 3 (COMMD3), mRNA [NM_012071]
NM_012168	FBXO2	0.0337522	0.0018479	8.33725	Upregulated	3.9822	Homo sapiens F-box protein 2 (FBXO2), mRNA [NM_012168]
NM_012179	FBXO7	0.00615891	0.000142202	9.68701	Upregulated	1.87066	Homo sapiens F-box protein 7 (FBXO7), transcript variant 1, mRNA [NM_012179]
NM_012183	FOXD3	0.00176029	2.6914e-05	6.93541	Downregulated	0.254421	Homo sapiens forkhead box D3 (FOXD3), mRNA [NM_012183]
NM_012193	FZD4	0.0194126	0.000749519	8.0936	Upregulated	4.09524	Homo sapiens frizzled class receptor 4 (FZD4), mRNA [NM_012193]
NM_012256	ZNF212	0.0335089	0.00182423	7.35906	Downregulated	0.529787	Homo sapiens zinc finger protein 212 (ZNF212), mRNA [NM_012256]
NM_012304	FBXL7	0.0010046	1.28775e-05	6.48665	Downregulated	0.442915	Homo sapiens F-box and leucine-rich repeat protein 7 (FBXL7), transcript variant 1, mRNA [NM_012304]
NM_012311	KIN	0.0014157	2.07709e-05	6.84528	Downregulated	0.387746	Homo sapiens Kin17 DNA and RNA binding protein (KIN), transcript variant 1, mRNA [NM_012311]
NM_012445	SPON2	4.47687e-06	1.72852e-09	8.26386	Downregulated	0.116422	Homo sapiens spondin 2, extracellular matrix protein (SPON2), transcript variant 1, mRNA [NM_012445]
NM_013241	FHOD1	0.0494261	0.00341853	8.15358	Upregulated	2.1705	Homo sapiens formin homology 2 domain containing 1 (FHOD1), mRNA [NM_013241]
NM_013262	MYLIP	0.00120693	1.64031e-05	7.45986	Downregulated	0.326156	Homo sapiens myosin regulatory light chain interacting protein (MYLIP), mRNA [NM_013262]
NM_013302	EEF2K	0.0199076	0.000779396	7.57	Upregulated	1.82354	Homo sapiens eukaryotic elongation factor 2 kinase (EEF2K), mRNA [NM_013302]
NM_013339	ALG6	0.0213915	0.000856185	7.60112	Downregulated	0.472537	Homo sapiens ALG6, alpha-1,3-glucosyltransferase (ALG6), mRNA [NM_013339]
NM_013349	NENF	7.95797e-05	2.94967e-07	10.1221	Upregulated	3.90505	Homo sapiens neudesin neurotrophic factor (NENF), transcript variant 1, mRNA [NM_013349]
NM_013363	PCOLCE2	0.0259496	0.00117024	7.34989	Downregulated	0.25248	Homo sapiens procollagen C-endopeptidase enhancer 2 (PCOLCE2), mRNA [NM_013363]
NM_013369	DNMT3L	0.000373219	2.99728e-06	7.46225	Downregulated	0.0472211	Homo sapiens DNA (cytosine-5-)-methyltransferase 3-like (DNMT3L), transcript variant 1, mRNA [NM_013369]
NM_013402	FADS1	0.0109596	0.000319902	9.47189	Upregulated	4.55475	Homo sapiens fatty acid desaturase 1 (FADS1), mRNA [NM_013402]
NM_014059	RGCC	0.0381797	0.00220823	5.90639	Downregulated	0.637068	Homo sapiens regulator of cell cycle (RGCC), mRNA [NM_014059]
NM_014211	GABRP	0.0245553	0.00107329	5.81874	Downregulated	0.370738	Homo sapiens gamma-aminobutyric acid (GABA) A receptor, pi (GABRP), transcript variant 1, mRNA [NM_014211]
NM_014289	CAPN6	0.0392888	0.0023634	7.30794	Downregulated	0.382633	Homo sapiens calpain 6 (CAPN6), mRNA [NM_014289]
NM_014317	PDSS1	0.0309006	0.00158201	6.27683	Downregulated	0.373996	Homo sapiens prenyl (decaprenyl) diphosphate synthase, subunit 1 (PDSS1), mRNA [NM_014317]
NM_014351	SULT4A1	0.000174493	9.93175e-07	6.21603	Downregulated	0.310747	Homo sapiens sulfotransferase family 4A, member 1 (SULT4A1), mRNA [NM_014351]
NM_014363	SACS	0.0344304	0.00189841	7.4433	Downregulated	0.346153	Homo sapiens sacsin molecular chaperone (SACS), transcript variant 1, mRNA [NM_014363]
NM_014369	PTPN18	0.0195181	0.000755913	6.7096	Upregulated	2.17516	Homo sapiens protein tyrosine phosphatase, non-receptor type 18 (brain-derived) (PTPN18), transcript variant 1, mRNA [NM_014369]
NM_014373	GPR160	0.024369	0.00105756	6.04815	Downregulated	0.480033	Homo sapiens G protein-coupled receptor 160 (GPR160), mRNA [NM_014373]
[truncated: 394 more rows]

## Sheet: Supplementary Table 3
Supplementary Table 3: List of genes displaying statistically significant change in expression between the 1777NRpmet and H12.1 TGCT cell lines
[truncated: 840 more rows]

[truncated: 5 more sheets: Supplementary Table 4, Supplementary Table 5, Supplementary Tables 6, Supplementary Table 7, Supplementary Table 8]
